# Supplementary material for: NFPscanner: a webtool for knowledge-based deciphering of biomedical networks
Source: BMC Bioinformatics. 2017 May 18;18:262. doi: 10.1186/s12859-017-1673-1 (PMC5437514; doi:10.1186/s12859-017-1673-1)
Supplement: Supplementary file 2 — Additional information about 49 sets of reference pathways in the NFPscanner resource list, including pathway names, edge counts, and node counts. (ZIP 44 kb) [file 12859_2017_1673_MOESM2_ESM.zip]

Archive with 49 entries (49 files):
- biocarta_CP_refnet.rdata .content
- biocarta_EIP_refnet.rdata .content
- biocarta_GIP_refnet.rdata .content
- biocarta_OS_refnet.rdata .content
- biocarta_refnet205.rdata .content
- biocarta_ST_refnet.rdata .content
- humancyc_B_refnet.rdata .content
- humancyc_D_refnet.rdata .content
- humancyc_M_refnet.rdata .content
- humancyc_refnet46.rdata .content
- humancyc_ST_refnet.rdata .content
- kegg_CP_refnet.rdata .content
- kegg_EIP_refnet.rdata .content
- kegg_GIP_refnet.rdata .content
- kegg_OS_refnet.rdata .content
- kegg_refnet108.rdata .content
- nci_B_refnet.rdata .content
- nci_CAC_refnet.rdata .content
- nci_CA_refnet.rdata .content
- nci_CP_refnet.rdata .content
- nci_D_refnet.rdata .content
- nci_GF_refnet.rdata .content
- nci_GIP_refnet.rdata .content
- nci_H_refnet.rdata .content
- nci_IR_refnet.rdata .content
- nci_KP_refnet.rdata .content
- nci_regulatory_refnet60.rdata .content
- nci_RS_refnet.rdata .content
- nci_signaling_refnet170.rdata .content
- nci_SM_refnet.rdata .content
- nci_TF_refnet.rdata .content
- panther_CP_refnet.rdata .content
- panther_EIP_refnet.rdata .content
- panther_GIP_refnet.rdata .content
- panther_OS_refnet.rdata .content
- panther_refnet72.rdata .content
- reactome_CP_refnet.rdata .content
- reactome_EIP_refnet.rdata .content
- reactome_GIP_refnet.rdata .content
- reactome_M_refnet.rdata .content
- reactome_OS_refnet.rdata .content
- reactome_refnet108.rdata .content
- reactome_ST_refnet.rdata .content
- reactome_TP_refnet.rdata .content
- spike_CC_refnet.rdata .content
- spike_DDR_refnet.rdata .content
- spike_HRP_refnet.rdata .content
- spike_PCD_refnet.rdata .content
- spike_refnet28.rdata .content
