# Supplementary material for: NFPscanner: a webtool for knowledge-based deciphering of biomedical networks
Source: BMC Bioinformatics. 2017 May 18;18:262. doi: 10.1186/s12859-017-1673-1 (PMC5437514; doi:10.1186/s12859-017-1673-1)
Supplement: Supplementary file 2 — Additional information about 49 sets of reference pathways in the NFPscanner resource list, including pathway names, edge counts, and node counts. (ZIP 44 kb) [file 12859_2017_1673_MOESM2_ESM.zip › biocarta_CP_refnet.rdata .content]

ID	Description	Category	Edge Count	Node Count
1	endocytotic role of ndk phosphins and dynamin	Cellular Processes	90	13
2	er associated degradation (erad) pathway	Cellular Processes	30	6
3	granzyme a mediated apoptosis pathway	Cellular Processes	35	9
4	influence of ras and rho proteins on g1 to s transition	Cellular Processes	50	24
5	intrinsic prothrombin activation pathway	Cellular Processes	63	21
6	ion channels and their functional role in vascular endothelium	Cellular Processes	17	10
7	keratinocyte differentiation	Cellular Processes	121	38
8	lck and fyn tyrosine kinases in initiation of tcr activation	Cellular Processes	112	13
9	lectin induced complement pathway	Cellular Processes	36	9
10	mcalpain and friends in cell motility	Cellular Processes	470	41
11	mechanism of protein import into the nucleus	Cellular Processes	90	12
12	mechanisms of transcriptional repression by dna methylation	Cellular Processes	72	10
13	melanocyte development and pigmentation pathway	Cellular Processes	21	13
14	mets affect on macrophage differentiation	Cellular Processes	52	14
15	multi-step regulation of transcription by pitx2	Cellular Processes	87	25
16	nuclear receptors coordinate the activities of chromatin remodeling complexes and coactivators to facilitate initiation of transcription in carcinoma cells	Cellular Processes	40	8
17	overview of telomerase protein component gene htert transcriptional regulation	Cellular Processes	16	10
18	overview of telomerase rna component gene hterc transcriptional regulation	Cellular Processes	16	7
19	platelet amyloid precursor protein pathway	Cellular Processes	34	12
20	proteasome complex	Cellular Processes	421	23
21	protein kinase a at the centrosome	Cellular Processes	101	12
22	pten dependent cell cycle arrest and apoptosis	Cellular Processes	33	15
23	ras-independent pathway in nk cell-mediated cytotoxicity	Cellular Processes	62	18
24	regulation of bad phosphorylation	Cellular Processes	86	22
25	regulation of cell cycle progression by plk3	Cellular Processes	45	18
26	regulation of ck1/cdk5 by type 1 glutamate receptors	Cellular Processes	73	23
27	regulation of eif-4e and p70s6 kinase	Cellular Processes	51	21
28	regulation of eif2	Cellular Processes	31	11
29	regulation of p27 phosphorylation during cell cycle progression	Cellular Processes	58	13
30	regulation of pgc-1a	Cellular Processes	15	10
31	regulation of spermatogenesis by crem	Cellular Processes	31	10
32	regulation of splicing through sam68	Cellular Processes	24	10
33	regulation of transcriptional activity by pml	Cellular Processes	30	10
34	rho-selective guanine exchange factor akap13 mediates stress fiber formation	Cellular Processes	37	8
35	role of mef2d in t-cell apoptosis	Cellular Processes	152	26
36	role of mitochondria in apoptotic signaling	Cellular Processes	42	10
37	role of nicotinic acetylcholine receptors in the regulation of apoptosis	Cellular Processes	53	17
38	role of pi3k subunit p85 in regulation of actin organization and cell migration	Cellular Processes	63	16
39	role of ran in mitotic spindle regulation	Cellular Processes	39	11
40	spliceosomal assembly	Cellular Processes	35	8
41	sumoylation as a mechanism to modulate ctbp-dependent gene responses	Cellular Processes	23	8
42	telomeres telomerase cellular aging and immortality	Cellular Processes	30	12
43	tsp-1 induced apoptosis in microvascular endothelial cell	Cellular Processes	14	7
44	tumor suppressor arf inhibits ribosomal biogenesis	Cellular Processes	40	23
45	ucalpain and friends in cell spread	Cellular Processes	312	24
46	y branching of actin filaments	Cellular Processes	95	15
