# Supplementary material for: NFPscanner: a webtool for knowledge-based deciphering of biomedical networks
Source: BMC Bioinformatics. 2017 May 18;18:262. doi: 10.1186/s12859-017-1673-1 (PMC5437514; doi:10.1186/s12859-017-1673-1)
Supplement: Supplementary file 2 — Additional information about 49 sets of reference pathways in the NFPscanner resource list, including pathway names, edge counts, and node counts. (ZIP 44 kb) [file 12859_2017_1673_MOESM2_ESM.zip › biocarta_refnet205.rdata .content]

ID	Description	Category	Edge Count	Node Count
1	endocytotic role of ndk phosphins and dynamin	Cellular Processes	90	13
2	er associated degradation (erad) pathway	Cellular Processes	30	6
3	granzyme a mediated apoptosis pathway	Cellular Processes	35	9
4	influence of ras and rho proteins on g1 to s transition	Cellular Processes	50	24
5	intrinsic prothrombin activation pathway	Cellular Processes	63	21
6	ion channels and their functional role in vascular endothelium	Cellular Processes	17	10
7	keratinocyte differentiation	Cellular Processes	121	38
8	lck and fyn tyrosine kinases in initiation of tcr activation	Cellular Processes	112	13
9	lectin induced complement pathway	Cellular Processes	36	9
10	mcalpain and friends in cell motility	Cellular Processes	470	41
11	mechanism of protein import into the nucleus	Cellular Processes	90	12
12	mechanisms of transcriptional repression by dna methylation	Cellular Processes	72	10
13	melanocyte development and pigmentation pathway	Cellular Processes	21	13
14	mets affect on macrophage differentiation	Cellular Processes	52	14
15	multi-step regulation of transcription by pitx2	Cellular Processes	87	25
16	nuclear receptors coordinate the activities of chromatin remodeling complexes and coactivators to facilitate initiation of transcription in carcinoma cells	Cellular Processes	40	8
17	overview of telomerase protein component gene htert transcriptional regulation	Cellular Processes	16	10
18	overview of telomerase rna component gene hterc transcriptional regulation	Cellular Processes	16	7
19	platelet amyloid precursor protein pathway	Cellular Processes	34	12
20	proteasome complex	Cellular Processes	421	23
21	protein kinase a at the centrosome	Cellular Processes	101	12
22	pten dependent cell cycle arrest and apoptosis	Cellular Processes	33	15
23	ras-independent pathway in nk cell-mediated cytotoxicity	Cellular Processes	62	18
24	regulation of bad phosphorylation	Cellular Processes	86	22
25	regulation of cell cycle progression by plk3	Cellular Processes	45	18
26	regulation of ck1/cdk5 by type 1 glutamate receptors	Cellular Processes	73	23
27	regulation of eif-4e and p70s6 kinase	Cellular Processes	51	21
28	regulation of eif2	Cellular Processes	31	11
29	regulation of p27 phosphorylation during cell cycle progression	Cellular Processes	58	13
30	regulation of pgc-1a	Cellular Processes	15	10
31	regulation of spermatogenesis by crem	Cellular Processes	31	10
32	regulation of splicing through sam68	Cellular Processes	24	10
33	regulation of transcriptional activity by pml	Cellular Processes	30	10
34	rho-selective guanine exchange factor akap13 mediates stress fiber formation	Cellular Processes	37	8
35	role of mef2d in t-cell apoptosis	Cellular Processes	152	26
36	role of mitochondria in apoptotic signaling	Cellular Processes	42	10
37	role of nicotinic acetylcholine receptors in the regulation of apoptosis	Cellular Processes	53	17
38	role of pi3k subunit p85 in regulation of actin organization and cell migration	Cellular Processes	63	16
39	role of ran in mitotic spindle regulation	Cellular Processes	39	11
40	spliceosomal assembly	Cellular Processes	35	8
41	sumoylation as a mechanism to modulate ctbp-dependent gene responses	Cellular Processes	23	8
42	telomeres telomerase cellular aging and immortality	Cellular Processes	30	12
43	tsp-1 induced apoptosis in microvascular endothelial cell	Cellular Processes	14	7
44	tumor suppressor arf inhibits ribosomal biogenesis	Cellular Processes	40	23
45	ucalpain and friends in cell spread	Cellular Processes	312	24
46	y branching of actin filaments	Cellular Processes	95	15
47	apoptotic signaling in response to dna damage	Environmental Information Processing	30	13
48	aspirin blocks signaling pathway involved in platelet activation	Environmental Information Processing	41	13
49	cadmium induces dna synthesis and proliferation in macrophages	Environmental Information Processing	14	13
50	calcium signaling by hbx of hepatitis b virus	Environmental Information Processing	25	12
51	cardiac protection against ros	Environmental Information Processing	30	6
52	caspase cascade in apoptosis	Environmental Information Processing	48	21
53	ceramide signaling pathway	Environmental Information Processing	103	28
54	chaperones modulate interferon signaling pathway	Environmental Information Processing	43	13
55	chrebp regulation by carbohydrates and camp	Environmental Information Processing	81	19
56	effects of calcineurin in keratinocyte differentiation	Environmental Information Processing	11	8
57	fmlp induced chemokine gene expression in hmc-1 cells	Environmental Information Processing	56	23
58	hiv-1 nef: negative effector of fas and tnf	Environmental Information Processing	169	28
59	how does salmonella hijack a cell	Environmental Information Processing	59	11
60	how progesterone initiates the oocyte maturation	Environmental Information Processing	94	23
61	human cytomegalovirus and map kinase pathways	Environmental Information Processing	29	16
62	hypoxia and p53 in the cardiovascular system	Environmental Information Processing	72	21
63	hypoxia-inducible factor in the cardivascular system	Environmental Information Processing	76	16
64	induction of apoptosis through dr3 and dr4/5 death receptors	Environmental Information Processing	102	19
65	inhibition of cellular proliferation by gleevec	Environmental Information Processing	29	20
66	mechanism of gene regulation by peroxisome proliferators via ppara	Environmental Information Processing	32	8
67	nfkb activation by nontypeable hemophilus influenzae	Environmental Information Processing	51	22
68	nitric oxide signaling pathway	Environmental Information Processing	47	11
69	rb tumor suppressor/checkpoint signaling in response to dna damage	Environmental Information Processing	19	13
70	stathmin and breast cancer resistance to antimicrotubule agents	Environmental Information Processing	58	14
71	stress induction of hsp regulation	Environmental Information Processing	27	14
72	tnf/stress related signaling	Environmental Information Processing	91	19
73	transcription factor creb and its extracellular signals	Environmental Information Processing	52	18
74	transcription regulation by methyltransferase of carm1	Environmental Information Processing	73	14
75	west nile virus	Environmental Information Processing	11	7
76	akap95 role in mitosis and chromosome dynamics	Genetic Information Processing	70	11
77	btg family proteins and cell cycle regulation	Genetic Information Processing	12	9
78	carm1 and regulation of the estrogen receptor	Genetic Information Processing	20	5
79	cdk regulation of dna replication	Genetic Information Processing	264	18
80	cell cycle: g1/s check point	Genetic Information Processing	104	25
81	cell cycle: g2/m checkpoint	Genetic Information Processing	59	21
82	cell to cell adhesion signaling	Genetic Information Processing	57	11
83	chromatin remodeling by hswi/snf atp-dependent complexes	Genetic Information Processing	186	16
84	control of gene expression by vitamin d receptor	Genetic Information Processing	184	27
85	ctcf: first multivalent nuclear factor	Genetic Information Processing	32	16
86	cyclin e destruction pathway	Genetic Information Processing	24	9
87	cycling of ran in nucleocytoplasmic transport	Genetic Information Processing	41	9
88	cyclins and cell cycle regulation	Genetic Information Processing	69	23
89	double stranded rna induced gene expression	Genetic Information Processing	14	10
90	e2f1 destruction pathway	Genetic Information Processing	25	10
91	eukaryotic protein translation	Genetic Information Processing	108	13
92	internal ribosome entry pathway	Genetic Information Processing	30	6
93	rna polymerase iii transcription	Genetic Information Processing	42	7
94	the prc2 complex sets long-term gene silencing through modification of histone tails	Genetic Information Processing	68	12
95	actions of nitric oxide in the heart	Organismal System	56	22
96	agrin in postsynaptic differentiation	Organismal System	202	23
97	alk in cardiac myocytes	Organismal System	32	15
98	alternative complement pathway	Organismal System	35	10
99	b cell survival pathway	Organismal System	128	22
100	bone remodeling	Organismal System	20	11
101	classical complement pathway	Organismal System	50	11
102	corticosteroids and cardioprotection	Organismal System	34	18
103	downregulated of mta-3 in er-negative breast tumors	Organismal System	13	10
104	extrinsic prothrombin activation pathway	Organismal System	26	13
105	fibrinolysis pathway	Organismal System	30	14
106	inactivation of gsk3 by akt causes accumulation of b-catenin in alveolar macrophages	Organismal System	138	32
107	lissencephaly gene (lis1) in neuronal migration and development	Organismal System	14	9
108	nfat and hypertrophy of the heart	Organismal System	67	30
109	regulators of bone mineralization	Organismal System	72	9
110	repression of pain sensation by the transcriptional regulator dream	Organismal System	57	13
111	reversal of insulin resistance by leptin	Organismal System	50	9
112	role of brca1 brca2 and atr in cancer susceptibility	Organismal System	86	21
113	role of egf receptor transactivation by gpcrs in cardiac hypertrophy	Organismal System	66	24
114	role of ppar-gamma coactivators in obesity and thermogenesis	Organismal System	44	9
115	segmentation clock	Organismal System	45	17
116	skeletal muscle hypertrophy is regulated via akt-mtor pathway	Organismal System	54	24
117	the co-stimulatory signal during t-cell activation	Organismal System	84	20
118	the igf-1 receptor and longevity	Organismal System	25	12
119	trefoil factors initiate mucosal healing	Organismal System	59	29
120	vegf hypoxia and angiogenesis	Organismal System	69	24
121	visual signal transduction	Organismal System	17	9
122	yaci and bcma stimulation of b cell immune responses	Organismal System	46	8
123	<U+00DF>-arrestins in gpcr desensitization	Signal Transduction	20	8
124	acetylation and deacetylation of rela in nucleus	Signal Transduction	13	5
125	activation of camp-dependent protein kinase pka	Signal Transduction	37	10
126	activation of csk by camp-dependent protein kinase inhibits signaling through the t cell receptor	Signal Transduction	165	24
127	adp-ribosylation factor	Signal Transduction	26	6
128	akt signaling pathway	Signal Transduction	15	11
129	angiotensin ii mediated activation of jnk pathway via pyk2 dependent signaling	Signal Transduction	61	27
130	atm signaling pathway	Signal Transduction	45	16
131	attenuation of gpcr signaling	Signal Transduction	60	11
132	basic mechanisms of sumoylation	Signal Transduction	26	6
133	bcr signaling pathway	Signal Transduction	91	27
134	bioactive peptide induced signaling pathway	Signal Transduction	68	17
135	brca1 dependent ub ligase activity	Signal Transduction	32	8
136	ccr3 signaling in eosinophils	Signal Transduction	46	20
137	cd40l signaling pathway	Signal Transduction	20	6
138	cxcr4 signaling pathway	Signal Transduction	39	12
139	cystic fibrosis transmembrane conductance regulator (cftr) and beta 2 adrenergic receptor (b2ar) pathway	Signal Transduction	133	14
140	egf signaling pathway	Signal Transduction	40	17
141	epo signaling pathway	Signal Transduction	24	9
142	erk and pi-3 kinase are necessary for collagen binding in corneal epithelia	Signal Transduction	481	36
143	erk1/erk2 mapk signaling pathway	Signal Transduction	47	22
144	erythropoietin mediated neuroprotection through nf-kb	Signal Transduction	49	12
145	fas signaling pathway (cd95)	Signal Transduction	75	20
146	fc epsilon receptor i signaling in mast cells	Signal Transduction	89	28
147	g-protein signaling through tubby proteins	Signal Transduction	12	4
148	gamma-aminobutyric acid receptor life cycle pathway	Signal Transduction	96	11
149	gata3 participate in activating the th2 cytokine genes expression	Signal Transduction	41	17
150	growth hormone signaling pathway	Signal Transduction	46	18
151	ifn alpha signaling pathway	Signal Transduction	46	9
152	ifn gamma signaling pathway	Signal Transduction	25	6
153	igf-1 signaling pathway	Signal Transduction	43	20
154	il 2 signaling pathway	Signal Transduction	89	12
155	il 3 signaling pathway	Signal Transduction	37	9
156	il 4 signaling pathway	Signal Transduction	39	15
157	il 6 signaling pathway	Signal Transduction	35	9
158	il-10 anti-inflammatory signaling pathway	Signal Transduction	19	8
159	il-2 receptor beta chain in t cell activation	Signal Transduction	139	38
160	il-7 signal transduction	Signal Transduction	58	14
161	il12 and stat4 dependent signaling pathway in th1 development	Signal Transduction	34	13
162	il22 soluble receptor signaling pathway	Signal Transduction	22	6
163	insulin signaling pathway	Signal Transduction	30	10
164	integrin signaling pathway	Signal Transduction	581	39
165	links between pyk2 and map kinases	Signal Transduction	54	23
166	map kinase inactivation of smrt corepressor	Signal Transduction	27	14
167	mapkinase signaling pathway	Signal Transduction	17	19
168	mtor signaling pathway	Signal Transduction	60	23
169	multiple antiapoptotic pathways from igf-1r signaling lead to bad phosphorylation	Signal Transduction	36	13
170	nerve growth factor pathway (ngf)	Signal Transduction	35	17
171	nf-kb signaling pathway	Signal Transduction	120	20
172	p38 mapk signaling pathway	Signal Transduction	28	24
173	p53 signaling pathway	Signal Transduction	35	13
174	pdgf signaling pathway	Signal Transduction	52	24
175	pertussis toxin-insensitive ccr5 signaling in macrophage	Signal Transduction	27	10
176	phosphoinositides and their downstream targets	Signal Transduction	11	16
177	phospholipase c-epsilon pathway	Signal Transduction	34	12
178	phospholipids as signalling intermediaries	Signal Transduction	85	28
179	phosphorylation of mek1 by cdk5/p35 down regulates the map kinase pathway	Signal Transduction	39	14
180	pkc-catalyzed phosphorylation of inhibitory phosphoprotein of myosin phosphatase	Signal Transduction	34	13
181	rac1 cell motility signaling pathway	Signal Transduction	21	18
182	ras signaling pathway	Signal Transduction	18	18
183	rho cell motility signaling pathway	Signal Transduction	22	14
184	role of <U+00DF>-arrestins in the activation and targeting of map kinases	Signal Transduction	50	11
185	role of erbb2 in signal transduction and oncology	Signal Transduction	62	23
186	role of erk5 in neuronal survival pathway	Signal Transduction	34	19
187	role of mal in rho-mediated activation of srf	Signal Transduction	36	19
188	roles of <U+00DF> arrestin dependent recruitment of src kinases in gpcr signaling	Signal Transduction	22	12
189	signal transduction through il1r	Signal Transduction	103	29
190	signaling pathway from g-protein families	Signal Transduction	61	22
191	sodd/tnfr1 signaling pathway	Signal Transduction	44	8
192	sonic hedgehog receptor ptc1 regulates cell cycle	Signal Transduction	34	9
193	sprouty regulation of tyrosine kinase signals	Signal Transduction	39	14
194	sumoylation by ranbp2 regulates transcriptional repression	Signal Transduction	95	14
195	t cell receptor signaling pathway	Signal Transduction	175	36
196	tgf beta signaling pathway	Signal Transduction	61	17
197	the information processing pathway at the ifn beta enhancer	Signal Transduction	441	22
198	thrombin signaling and protease-activated receptors	Signal Transduction	45	16
199	tnfr1 signaling pathway	Signal Transduction	104	17
200	tnfr2 signaling pathway	Signal Transduction	56	9
201	toll-like receptor pathway	Signal Transduction	140	33
202	tpo signaling pathway	Signal Transduction	44	20
203	trka receptor signaling pathway	Signal Transduction	26	11
204	wnt lrp6 signalling	Signal Transduction	12	5
205	wnt signaling pathway	Signal Transduction	115	28
