# Supplementary material for: NFPscanner: a webtool for knowledge-based deciphering of biomedical networks
Source: BMC Bioinformatics. 2017 May 18;18:262. doi: 10.1186/s12859-017-1673-1 (PMC5437514; doi:10.1186/s12859-017-1673-1)
Supplement: Supplementary file 2 — Additional information about 49 sets of reference pathways in the NFPscanner resource list, including pathway names, edge counts, and node counts. (ZIP 44 kb) [file 12859_2017_1673_MOESM2_ESM.zip › biocarta_ST_refnet.rdata .content]

ID	Description	Category	Edge Count	Node Count
1	<U+00DF>-arrestins in gpcr desensitization	Signal Transduction	20	8
2	acetylation and deacetylation of rela in nucleus	Signal Transduction	13	5
3	activation of camp-dependent protein kinase pka	Signal Transduction	37	10
4	activation of csk by camp-dependent protein kinase inhibits signaling through the t cell receptor	Signal Transduction	165	24
5	adp-ribosylation factor	Signal Transduction	26	6
6	akt signaling pathway	Signal Transduction	15	11
7	angiotensin ii mediated activation of jnk pathway via pyk2 dependent signaling	Signal Transduction	61	27
8	atm signaling pathway	Signal Transduction	45	16
9	attenuation of gpcr signaling	Signal Transduction	60	11
10	basic mechanisms of sumoylation	Signal Transduction	26	6
11	bcr signaling pathway	Signal Transduction	91	27
12	bioactive peptide induced signaling pathway	Signal Transduction	68	17
13	brca1 dependent ub ligase activity	Signal Transduction	32	8
14	ccr3 signaling in eosinophils	Signal Transduction	46	20
15	cd40l signaling pathway	Signal Transduction	20	6
16	cxcr4 signaling pathway	Signal Transduction	39	12
17	cystic fibrosis transmembrane conductance regulator (cftr) and beta 2 adrenergic receptor (b2ar) pathway	Signal Transduction	133	14
18	egf signaling pathway	Signal Transduction	40	17
19	epo signaling pathway	Signal Transduction	24	9
20	erk and pi-3 kinase are necessary for collagen binding in corneal epithelia	Signal Transduction	481	36
21	erk1/erk2 mapk signaling pathway	Signal Transduction	47	22
22	erythropoietin mediated neuroprotection through nf-kb	Signal Transduction	49	12
23	fas signaling pathway (cd95)	Signal Transduction	75	20
24	fc epsilon receptor i signaling in mast cells	Signal Transduction	89	28
25	g-protein signaling through tubby proteins	Signal Transduction	12	4
26	gamma-aminobutyric acid receptor life cycle pathway	Signal Transduction	96	11
27	gata3 participate in activating the th2 cytokine genes expression	Signal Transduction	41	17
28	growth hormone signaling pathway	Signal Transduction	46	18
29	ifn alpha signaling pathway	Signal Transduction	46	9
30	ifn gamma signaling pathway	Signal Transduction	25	6
31	igf-1 signaling pathway	Signal Transduction	43	20
32	il 2 signaling pathway	Signal Transduction	89	12
33	il 3 signaling pathway	Signal Transduction	37	9
34	il 4 signaling pathway	Signal Transduction	39	15
35	il 6 signaling pathway	Signal Transduction	35	9
36	il-10 anti-inflammatory signaling pathway	Signal Transduction	19	8
37	il-2 receptor beta chain in t cell activation	Signal Transduction	139	38
38	il-7 signal transduction	Signal Transduction	58	14
39	il12 and stat4 dependent signaling pathway in th1 development	Signal Transduction	34	13
40	il22 soluble receptor signaling pathway	Signal Transduction	22	6
41	insulin signaling pathway	Signal Transduction	30	10
42	integrin signaling pathway	Signal Transduction	581	39
43	links between pyk2 and map kinases	Signal Transduction	54	23
44	map kinase inactivation of smrt corepressor	Signal Transduction	27	14
45	mapkinase signaling pathway	Signal Transduction	17	19
46	mtor signaling pathway	Signal Transduction	60	23
47	multiple antiapoptotic pathways from igf-1r signaling lead to bad phosphorylation	Signal Transduction	36	13
48	nerve growth factor pathway (ngf)	Signal Transduction	35	17
49	nf-kb signaling pathway	Signal Transduction	120	20
50	p38 mapk signaling pathway	Signal Transduction	28	24
51	p53 signaling pathway	Signal Transduction	35	13
52	pdgf signaling pathway	Signal Transduction	52	24
53	pertussis toxin-insensitive ccr5 signaling in macrophage	Signal Transduction	27	10
54	phosphoinositides and their downstream targets	Signal Transduction	11	16
55	phospholipase c-epsilon pathway	Signal Transduction	34	12
56	phospholipids as signalling intermediaries	Signal Transduction	85	28
57	phosphorylation of mek1 by cdk5/p35 down regulates the map kinase pathway	Signal Transduction	39	14
58	pkc-catalyzed phosphorylation of inhibitory phosphoprotein of myosin phosphatase	Signal Transduction	34	13
59	rac1 cell motility signaling pathway	Signal Transduction	21	18
60	ras signaling pathway	Signal Transduction	18	18
61	rho cell motility signaling pathway	Signal Transduction	22	14
62	role of <U+00DF>-arrestins in the activation and targeting of map kinases	Signal Transduction	50	11
63	role of erbb2 in signal transduction and oncology	Signal Transduction	62	23
64	role of erk5 in neuronal survival pathway	Signal Transduction	34	19
65	role of mal in rho-mediated activation of srf	Signal Transduction	36	19
66	roles of <U+00DF> arrestin dependent recruitment of src kinases in gpcr signaling	Signal Transduction	22	12
67	signal transduction through il1r	Signal Transduction	103	29
68	signaling pathway from g-protein families	Signal Transduction	61	22
69	sodd/tnfr1 signaling pathway	Signal Transduction	44	8
70	sonic hedgehog receptor ptc1 regulates cell cycle	Signal Transduction	34	9
71	sprouty regulation of tyrosine kinase signals	Signal Transduction	39	14
72	sumoylation by ranbp2 regulates transcriptional repression	Signal Transduction	95	14
73	t cell receptor signaling pathway	Signal Transduction	175	36
74	tgf beta signaling pathway	Signal Transduction	61	17
75	the information processing pathway at the ifn beta enhancer	Signal Transduction	441	22
76	thrombin signaling and protease-activated receptors	Signal Transduction	45	16
77	tnfr1 signaling pathway	Signal Transduction	104	17
78	tnfr2 signaling pathway	Signal Transduction	56	9
79	toll-like receptor pathway	Signal Transduction	140	33
80	tpo signaling pathway	Signal Transduction	44	20
81	trka receptor signaling pathway	Signal Transduction	26	11
82	wnt lrp6 signalling	Signal Transduction	12	5
83	wnt signaling pathway	Signal Transduction	115	28
