# Supplementary material for: NFPscanner: a webtool for knowledge-based deciphering of biomedical networks
Source: BMC Bioinformatics. 2017 May 18;18:262. doi: 10.1186/s12859-017-1673-1 (PMC5437514; doi:10.1186/s12859-017-1673-1)
Supplement: Supplementary file 2 — Additional information about 49 sets of reference pathways in the NFPscanner resource list, including pathway names, edge counts, and node counts. (ZIP 44 kb) [file 12859_2017_1673_MOESM2_ESM.zip › humancyc_D_refnet.rdata .content]

ID	Description	Category	Edge Count	Node Count
1	2-oxobutanoate degradation I	Degradation	22	6
2	3-phosphoinositide degradation	Degradation	81	21
3	adenosine nucleotides degradation II	Degradation	11	8
4	chondroitin sulfate degradation (metazoa)	Degradation	19	6
5	D-myo-inositol (1,4,5)-trisphosphate degradation	Degradation	12	13
6	glycolysis	Degradation	34	20
7	noradrenaline and adrenaline degradation	Degradation	24	11
8	purine nucleotides degradation II (aerobic)	Degradation	22	12
9	putrescine degradation III	Degradation	16	10
10	triacylglycerol degradation	Degradation	30	13
