# Supplementary material for: NFPscanner: a webtool for knowledge-based deciphering of biomedical networks
Source: BMC Bioinformatics. 2017 May 18;18:262. doi: 10.1186/s12859-017-1673-1 (PMC5437514; doi:10.1186/s12859-017-1673-1)
Supplement: Supplementary file 2 — Additional information about 49 sets of reference pathways in the NFPscanner resource list, including pathway names, edge counts, and node counts. (ZIP 44 kb) [file 12859_2017_1673_MOESM2_ESM.zip › humancyc_M_refnet.rdata .content]

ID	Description	Category	Edge Count	Node Count
1	D-myo-inositol-5-phosphate metabolism	Modification	41	19
2	fatty acid ¦Â-oxidation I	Modification	24	11
3	fatty acid ¦Â-oxidation VI (peroxisome)	Modification	32	12
4	glutathione-mediated detoxification I	Modification	78	23
5	NAD salvage pathway II	Modification	29	10
6	pentose phosphate pathway	Modification	24	10
7	pentose phosphate pathway (non-oxidative branch)	Modification	19	6
8	purine deoxyribonucleosides salvage	Modification	24	12
9	pyrimidine deoxyribonucleotide phosphorylation	Modification	28	11
10	sphingomyelin metabolism/ceramide salvage	Modification	30	8
11	sphingosine and sphingosine-1-phosphate metabolism	Modification	16	8
12	superpathway of D-myo-inositol (1,4,5)-trisphosphate metabolism	Modification	82	20
13	superpathway of inositol phosphate compounds	Modification	400	68
14	superpathway of pyrimidine deoxyribonucleoside salvage	Modification	47	17
15	tryptophan utilization II	Modification	19	20
