# Supplementary material for: NFPscanner: a webtool for knowledge-based deciphering of biomedical networks
Source: BMC Bioinformatics. 2017 May 18;18:262. doi: 10.1186/s12859-017-1673-1 (PMC5437514; doi:10.1186/s12859-017-1673-1)
Supplement: Supplementary file 2 — Additional information about 49 sets of reference pathways in the NFPscanner resource list, including pathway names, edge counts, and node counts. (ZIP 44 kb) [file 12859_2017_1673_MOESM2_ESM.zip › humancyc_refnet46.rdata .content]

ID	Description	Category	Edge Count	Node Count
1	1D-myo-inositol hexakisphosphate biosynthesis II (mammalian)	biosynthesis	47	15
2	3-phosphoinositide biosynthesis	biosynthesis	111	27
3	CDP-diacylglycerol biosynthesis I	biosynthesis	72	18
4	choline biosynthesis III	biosynthesis	14	9
5	D-myo-inositol (1,3,4)-trisphosphate biosynthesis	biosynthesis	52	15
6	D-myo-inositol (1,4,5)-trisphosphate biosynthesis	biosynthesis	115	25
7	dolichyl-diphosphooligosaccharide biosynthesis	biosynthesis	22	9
8	gluconeogenesis	biosynthesis	21	16
9	glycogenolysis	biosynthesis	18	9
10	guanosine ribonucleotides de novo biosynthesis	biosynthesis	15	12
11	inositol pyrophosphates biosynthesis	biosynthesis	25	6
12	phosphatidylglycerol biosynthesis II (non-plastidic)	biosynthesis	74	19
13	pyrimidine deoxyribonucleotides de novo biosynthesis II	biosynthesis	14	11
14	stearate biosynthesis I (animals)	biosynthesis	14	9
15	superpathway of cholesterol biosynthesis	biosynthesis	34	25
16	superpathway of geranylgeranyldiphosphate biosynthesis I (via mevalonate)	biosynthesis	20	12
17	superpathway of pyrimidine ribonucleotides de novo biosynthesis	biosynthesis	38	13
18	triacylglycerol biosynthesis	biosynthesis	160	27
19	UTP and CTP de novo biosynthesis	biosynthesis	36	12
20	¦Ã-glutamyl cycle	biosynthesis	33	11
21	2-oxobutanoate degradation I	Degradation	22	6
22	3-phosphoinositide degradation	Degradation	81	21
23	adenosine nucleotides degradation II	Degradation	11	8
24	chondroitin sulfate degradation (metazoa)	Degradation	19	6
25	D-myo-inositol (1,4,5)-trisphosphate degradation	Degradation	12	13
26	glycolysis	Degradation	34	20
27	noradrenaline and adrenaline degradation	Degradation	24	11
28	purine nucleotides degradation II (aerobic)	Degradation	22	12
29	putrescine degradation III	Degradation	16	10
30	triacylglycerol degradation	Degradation	30	13
31	D-myo-inositol-5-phosphate metabolism	Modification	41	19
32	fatty acid ¦Â-oxidation I	Modification	24	11
33	fatty acid ¦Â-oxidation VI (peroxisome)	Modification	32	12
34	glutathione-mediated detoxification I	Modification	78	23
35	NAD salvage pathway II	Modification	29	10
36	pentose phosphate pathway	Modification	24	10
37	pentose phosphate pathway (non-oxidative branch)	Modification	19	6
38	purine deoxyribonucleosides salvage	Modification	24	12
39	pyrimidine deoxyribonucleotide phosphorylation	Modification	28	11
40	sphingomyelin metabolism/ceramide salvage	Modification	30	8
41	sphingosine and sphingosine-1-phosphate metabolism	Modification	16	8
42	superpathway of D-myo-inositol (1,4,5)-trisphosphate metabolism	Modification	82	20
43	superpathway of inositol phosphate compounds	Modification	400	68
44	superpathway of pyrimidine deoxyribonucleoside salvage	Modification	47	17
45	tryptophan utilization II	Modification	19	20
46	BMP Signalling Pathway	Signal Transduction	12	6
