# Supplementary material for: NFPscanner: a webtool for knowledge-based deciphering of biomedical networks
Source: BMC Bioinformatics. 2017 May 18;18:262. doi: 10.1186/s12859-017-1673-1 (PMC5437514; doi:10.1186/s12859-017-1673-1)
Supplement: Supplementary file 2 — Additional information about 49 sets of reference pathways in the NFPscanner resource list, including pathway names, edge counts, and node counts. (ZIP 44 kb) [file 12859_2017_1673_MOESM2_ESM.zip › kegg_CP_refnet.rdata .content]

ID	Description	Category	Edge Count	Node Count
1	Endocytosis	Cellular Processes	516	258
2	Phagosome	Cellular Processes	247	155
3	Regulation of autophagy	Cellular Processes	16	39
4	Regulation of actin cytoskeleton	Cellular Processes	790	215
5	Cell cycle	Cellular Processes	632	124
6	Oocyte meiosis	Cellular Processes	401	112
7	Apoptosis	Cellular Processes	180	85
8	p53 signaling pathway	Cellular Processes	85	68
9	Focal adhesion	Cellular Processes	1988	207
10	Adherens junction	Cellular Processes	198	73
11	Tight junction	Cellular Processes	953	138
12	Gap junction	Cellular Processes	229	88
13	Signaling pathways regulating pluripotency of stem cells	Cellular Processes	458	142
