# Supplementary material for: NFPscanner: a webtool for knowledge-based deciphering of biomedical networks
Source: BMC Bioinformatics. 2017 May 18;18:262. doi: 10.1186/s12859-017-1673-1 (PMC5437514; doi:10.1186/s12859-017-1673-1)
Supplement: Supplementary file 2 — Additional information about 49 sets of reference pathways in the NFPscanner resource list, including pathway names, edge counts, and node counts. (ZIP 44 kb) [file 12859_2017_1673_MOESM2_ESM.zip › kegg_EIP_refnet.rdata .content]

ID	Description	Category	Edge Count	Node Count
1	Ras signaling pathway	Environmental Information Processing	1389	226
2	Rap1 signaling pathway	Environmental Information Processing	1279	211
3	MAPK signaling pathway	Environmental Information Processing	852	255
4	ErbB signaling pathway	Environmental Information Processing	214	87
5	Wnt signaling pathway	Environmental Information Processing	793	139
6	Notch signaling pathway	Environmental Information Processing	142	48
7	Hedgehog signaling pathway	Environmental Information Processing	130	51
8	TGF-beta signaling pathway	Environmental Information Processing	225	84
9	Hippo signaling pathway	Environmental Information Processing	592	154
10	VEGF signaling pathway	Environmental Information Processing	190	61
11	Jak-STAT signaling pathway	Environmental Information Processing	3205	156
12	NF-kappa B signaling pathway	Environmental Information Processing	166	91
13	TNF signaling pathway	Environmental Information Processing	150	110
14	HIF-1 signaling pathway	Environmental Information Processing	287	103
15	FoxO signaling pathway	Environmental Information Processing	443	134
16	Calcium signaling pathway	Environmental Information Processing	494	179
17	Phosphatidylinositol signaling system	Environmental Information Processing	2288	98
18	Sphingolipid signaling pathway	Environmental Information Processing	267	120
19	cAMP signaling pathway	Environmental Information Processing	656	199
20	cGMP-PKG signaling pathway	Environmental Information Processing	415	167
21	PI3K-Akt signaling pathway	Environmental Information Processing	2784	347
22	AMPK signaling pathway	Environmental Information Processing	342	124
23	mTOR signaling pathway	Environmental Information Processing	106	60
24	Neuroactive ligand-receptor interaction	Environmental Information Processing	47	277
25	Cytokine-cytokine receptor interaction	Environmental Information Processing	254	265
26	ECM-receptor interaction	Environmental Information Processing	586	87
27	Cell adhesion molecules (CAMs)	Environmental Information Processing	643	145
