# Supplementary material for: NFPscanner: a webtool for knowledge-based deciphering of biomedical networks
Source: BMC Bioinformatics. 2017 May 18;18:262. doi: 10.1186/s12859-017-1673-1 (PMC5437514; doi:10.1186/s12859-017-1673-1)
Supplement: Supplementary file 2 — Additional information about 49 sets of reference pathways in the NFPscanner resource list, including pathway names, edge counts, and node counts. (ZIP 44 kb) [file 12859_2017_1673_MOESM2_ESM.zip › kegg_GIP_refnet.rdata .content]

ID	Description	Category	Edge Count	Node Count
1	Aminoacyl-tRNA biosynthesis	Genetic Information Processing	14	66
2	RNA transport	Genetic Information Processing	303	172
3	mRNA surveillance pathway	Genetic Information Processing	156	91
4	Protein processing in endoplasmic reticulum	Genetic Information Processing	78	169
5	SNARE interactions in vesicular transport	Genetic Information Processing	42	34
6	RNA degradation	Genetic Information Processing	73	77
7	Fanconi anemia pathway	Genetic Information Processing	80	53
