# Supplementary material for: NFPscanner: a webtool for knowledge-based deciphering of biomedical networks
Source: BMC Bioinformatics. 2017 May 18;18:262. doi: 10.1186/s12859-017-1673-1 (PMC5437514; doi:10.1186/s12859-017-1673-1)
Supplement: Supplementary file 2 — Additional information about 49 sets of reference pathways in the NFPscanner resource list, including pathway names, edge counts, and node counts. (ZIP 44 kb) [file 12859_2017_1673_MOESM2_ESM.zip › kegg_OS_refnet.rdata .content]

ID	Description	Category	Edge Count	Node Count
1	Complement and coagulation cascades	Organismal Systems	102	69
2	Platelet activation	Organismal Systems	345	130
3	Toll-like receptor signaling pathway	Organismal Systems	226	106
4	NOD-like receptor signaling pathway	Organismal Systems	92	57
5	RIG-I-like receptor signaling pathway	Organismal Systems	69	70
6	Cytosolic DNA-sensing pathway	Organismal Systems	31	64
7	Natural killer cell mediated cytotoxicity	Organismal Systems	368	134
8	Antigen processing and presentation	Organismal Systems	456	79
9	T cell receptor signaling pathway	Organismal Systems	208	104
10	B cell receptor signaling pathway	Organismal Systems	146	72
11	Fc epsilon RI signaling pathway	Organismal Systems	163	70
12	Fc gamma R-mediated phagocytosis	Organismal Systems	251	92
13	Leukocyte transendothelial migration	Organismal Systems	865	118
14	Intestinal immune network for IgA production	Organismal Systems	16	49
15	Chemokine signaling pathway	Organismal Systems	1698	187
16	Insulin secretion	Organismal Systems	99	85
17	Insulin signaling pathway	Organismal Systems	417	139
18	Glucagon signaling pathway	Organismal Systems	415	101
19	Regulation of lipolysis in adipocytes	Organismal Systems	120	56
20	Adipocytokine signaling pathway	Organismal Systems	210	70
21	PPAR signaling pathway	Organismal Systems	251	69
22	GnRH signaling pathway	Organismal Systems	228	91
23	Ovarian steroidogenesis	Organismal Systems	50	50
24	Estrogen signaling pathway	Organismal Systems	213	99
25	Progesterone-mediated oocyte maturation	Organismal Systems	128	87
26	Prolactin signaling pathway	Organismal Systems	195	72
27	Oxytocin signaling pathway	Organismal Systems	443	158
28	Thyroid hormone synthesis	Organismal Systems	112	71
29	Thyroid hormone signaling pathway	Organismal Systems	367	118
30	Melanogenesis	Organismal Systems	381	100
31	Renin secretion	Organismal Systems	64	64
32	Aldosterone synthesis and secretion	Organismal Systems	266	81
33	Cardiac muscle contraction	Organismal Systems	24	78
34	Adrenergic signaling in cardiomyocytes	Organismal Systems	873	148
35	Vascular smooth muscle contraction	Organismal Systems	277	120
36	Salivary secretion	Organismal Systems	34	89
37	Gastric acid secretion	Organismal Systems	103	74
38	Pancreatic secretion	Organismal Systems	18	96
39	Bile secretion	Organismal Systems	26	71
40	Fat digestion and absorption	Organismal Systems	16	41
41	Vasopressin-regulated water reabsorption	Organismal Systems	46	44
42	Aldosterone-regulated sodium reabsorption	Organismal Systems	41	39
43	Endocrine and other factor-regulated calcium reabsorption	Organismal Systems	44	47
44	Glutamatergic synapse	Organismal Systems	471	114
45	GABAergic synapse	Organismal Systems	506	88
46	Cholinergic synapse	Organismal Systems	564	111
47	Dopaminergic synapse	Organismal Systems	592	129
48	Serotonergic synapse	Organismal Systems	408	112
49	Long-term potentiation	Organismal Systems	315	66
50	Long-term depression	Organismal Systems	271	60
51	Retrograde endocannabinoid signaling	Organismal Systems	531	101
52	Synaptic vesicle cycle	Organismal Systems	37	63
53	Neurotrophin signaling pathway	Organismal Systems	372	120
54	Olfactory transduction	Organismal Systems	1216	406
55	Taste transduction	Organismal Systems	61	52
56	Inflammatory mediator regulation of TRP channels	Organismal Systems	134	98
57	Dorso-ventral axis formation	Organismal Systems	14	27
58	Axon guidance	Organismal Systems	300	127
59	Osteoclast differentiation	Organismal Systems	241	131
60	Circadian rhythm	Organismal Systems	101	31
61	Circadian entrainment	Organismal Systems	1015	95
