# Supplementary material for: NFPscanner: a webtool for knowledge-based deciphering of biomedical networks
Source: BMC Bioinformatics. 2017 May 18;18:262. doi: 10.1186/s12859-017-1673-1 (PMC5437514; doi:10.1186/s12859-017-1673-1)
Supplement: Supplementary file 2 — Additional information about 49 sets of reference pathways in the NFPscanner resource list, including pathway names, edge counts, and node counts. (ZIP 44 kb) [file 12859_2017_1673_MOESM2_ESM.zip › kegg_refnet108.rdata .content]

ID	Description	Category	Edge Count	Node Count
1	Aminoacyl-tRNA biosynthesis	Genetic Information Processing	14	66
2	RNA transport	Genetic Information Processing	303	172
3	mRNA surveillance pathway	Genetic Information Processing	156	91
4	Protein processing in endoplasmic reticulum	Genetic Information Processing	78	169
5	SNARE interactions in vesicular transport	Genetic Information Processing	42	34
6	RNA degradation	Genetic Information Processing	73	77
7	Fanconi anemia pathway	Genetic Information Processing	80	53
8	Ras signaling pathway	Environmental Information Processing	1389	226
9	Rap1 signaling pathway	Environmental Information Processing	1279	211
10	MAPK signaling pathway	Environmental Information Processing	852	255
11	ErbB signaling pathway	Environmental Information Processing	214	87
12	Wnt signaling pathway	Environmental Information Processing	793	139
13	Notch signaling pathway	Environmental Information Processing	142	48
14	Hedgehog signaling pathway	Environmental Information Processing	130	51
15	TGF-beta signaling pathway	Environmental Information Processing	225	84
16	Hippo signaling pathway	Environmental Information Processing	592	154
17	VEGF signaling pathway	Environmental Information Processing	190	61
18	Jak-STAT signaling pathway	Environmental Information Processing	3205	156
19	NF-kappa B signaling pathway	Environmental Information Processing	166	91
20	TNF signaling pathway	Environmental Information Processing	150	110
21	HIF-1 signaling pathway	Environmental Information Processing	287	103
22	FoxO signaling pathway	Environmental Information Processing	443	134
23	Calcium signaling pathway	Environmental Information Processing	494	179
24	Phosphatidylinositol signaling system	Environmental Information Processing	2288	98
25	Sphingolipid signaling pathway	Environmental Information Processing	267	120
26	cAMP signaling pathway	Environmental Information Processing	656	199
27	cGMP-PKG signaling pathway	Environmental Information Processing	415	167
28	PI3K-Akt signaling pathway	Environmental Information Processing	2784	347
29	AMPK signaling pathway	Environmental Information Processing	342	124
30	mTOR signaling pathway	Environmental Information Processing	106	60
31	Neuroactive ligand-receptor interaction	Environmental Information Processing	47	277
32	Cytokine-cytokine receptor interaction	Environmental Information Processing	254	265
33	ECM-receptor interaction	Environmental Information Processing	586	87
34	Cell adhesion molecules (CAMs)	Environmental Information Processing	643	145
35	Endocytosis	Cellular Processes	516	258
36	Phagosome	Cellular Processes	247	155
37	Regulation of autophagy	Cellular Processes	16	39
38	Regulation of actin cytoskeleton	Cellular Processes	790	215
39	Cell cycle	Cellular Processes	632	124
40	Oocyte meiosis	Cellular Processes	401	112
41	Apoptosis	Cellular Processes	180	85
42	p53 signaling pathway	Cellular Processes	85	68
43	Focal adhesion	Cellular Processes	1988	207
44	Adherens junction	Cellular Processes	198	73
45	Tight junction	Cellular Processes	953	138
46	Gap junction	Cellular Processes	229	88
47	Signaling pathways regulating pluripotency of stem cells	Cellular Processes	458	142
48	Complement and coagulation cascades	Organismal Systems	102	69
49	Platelet activation	Organismal Systems	345	130
50	Toll-like receptor signaling pathway	Organismal Systems	226	106
51	NOD-like receptor signaling pathway	Organismal Systems	92	57
52	RIG-I-like receptor signaling pathway	Organismal Systems	69	70
53	Cytosolic DNA-sensing pathway	Organismal Systems	31	64
54	Natural killer cell mediated cytotoxicity	Organismal Systems	368	134
55	Antigen processing and presentation	Organismal Systems	456	79
56	T cell receptor signaling pathway	Organismal Systems	208	104
57	B cell receptor signaling pathway	Organismal Systems	146	72
58	Fc epsilon RI signaling pathway	Organismal Systems	163	70
59	Fc gamma R-mediated phagocytosis	Organismal Systems	251	92
60	Leukocyte transendothelial migration	Organismal Systems	865	118
61	Intestinal immune network for IgA production	Organismal Systems	16	49
62	Chemokine signaling pathway	Organismal Systems	1698	187
63	Insulin secretion	Organismal Systems	99	85
64	Insulin signaling pathway	Organismal Systems	417	139
65	Glucagon signaling pathway	Organismal Systems	415	101
66	Regulation of lipolysis in adipocytes	Organismal Systems	120	56
67	Adipocytokine signaling pathway	Organismal Systems	210	70
68	PPAR signaling pathway	Organismal Systems	251	69
69	GnRH signaling pathway	Organismal Systems	228	91
70	Ovarian steroidogenesis	Organismal Systems	50	50
71	Estrogen signaling pathway	Organismal Systems	213	99
72	Progesterone-mediated oocyte maturation	Organismal Systems	128	87
73	Prolactin signaling pathway	Organismal Systems	195	72
74	Oxytocin signaling pathway	Organismal Systems	443	158
75	Thyroid hormone synthesis	Organismal Systems	112	71
76	Thyroid hormone signaling pathway	Organismal Systems	367	118
77	Melanogenesis	Organismal Systems	381	100
78	Renin secretion	Organismal Systems	64	64
79	Aldosterone synthesis and secretion	Organismal Systems	266	81
80	Cardiac muscle contraction	Organismal Systems	24	78
81	Adrenergic signaling in cardiomyocytes	Organismal Systems	873	148
82	Vascular smooth muscle contraction	Organismal Systems	277	120
83	Salivary secretion	Organismal Systems	34	89
84	Gastric acid secretion	Organismal Systems	103	74
85	Pancreatic secretion	Organismal Systems	18	96
86	Bile secretion	Organismal Systems	26	71
87	Fat digestion and absorption	Organismal Systems	16	41
88	Vasopressin-regulated water reabsorption	Organismal Systems	46	44
89	Aldosterone-regulated sodium reabsorption	Organismal Systems	41	39
90	Endocrine and other factor-regulated calcium reabsorption	Organismal Systems	44	47
91	Glutamatergic synapse	Organismal Systems	471	114
92	GABAergic synapse	Organismal Systems	506	88
93	Cholinergic synapse	Organismal Systems	564	111
94	Dopaminergic synapse	Organismal Systems	592	129
95	Serotonergic synapse	Organismal Systems	408	112
96	Long-term potentiation	Organismal Systems	315	66
97	Long-term depression	Organismal Systems	271	60
98	Retrograde endocannabinoid signaling	Organismal Systems	531	101
99	Synaptic vesicle cycle	Organismal Systems	37	63
100	Neurotrophin signaling pathway	Organismal Systems	372	120
101	Olfactory transduction	Organismal Systems	1216	406
102	Taste transduction	Organismal Systems	61	52
103	Inflammatory mediator regulation of TRP channels	Organismal Systems	134	98
104	Dorso-ventral axis formation	Organismal Systems	14	27
105	Axon guidance	Organismal Systems	300	127
106	Osteoclast differentiation	Organismal Systems	241	131
107	Circadian rhythm	Organismal Systems	101	31
108	Circadian entrainment	Organismal Systems	1015	95
