# Supplementary material for: NFPscanner: a webtool for knowledge-based deciphering of biomedical networks
Source: BMC Bioinformatics. 2017 May 18;18:262. doi: 10.1186/s12859-017-1673-1 (PMC5437514; doi:10.1186/s12859-017-1673-1)
Supplement: Supplementary file 2 — Additional information about 49 sets of reference pathways in the NFPscanner resource list, including pathway names, edge counts, and node counts. (ZIP 44 kb) [file 12859_2017_1673_MOESM2_ESM.zip › nci_B_refnet.rdata .content]

ID	Description	Category	Edge Count	Node Count
1	Alpha-synuclein signaling	Brain	50	30
2	Circadian rhythm pathway	Brain	31	10
3	Effects of Botulinum toxin	Brain	28	8
4	Netrin-mediated signaling events	Brain	109	29
5	Neurotrophic factor-mediated Trk receptor signaling	Brain	402	51
6	p75(NTR)-mediated signaling	Brain	290	59
7	Reelin signaling pathway	Brain	170	28
8	Trk receptor signaling mediated by PI3K and PLC-gamma	Brain	92	25
9	Trk receptor signaling mediated by the MAPK pathway	Brain	40	28
10	Visual signal transduction: Cones	Brain	35	13
11	Visual signal transduction: Rods	Brain	55	15
