# Supplementary material for: NFPscanner: a webtool for knowledge-based deciphering of biomedical networks
Source: BMC Bioinformatics. 2017 May 18;18:262. doi: 10.1186/s12859-017-1673-1 (PMC5437514; doi:10.1186/s12859-017-1673-1)
Supplement: Supplementary file 2 — Additional information about 49 sets of reference pathways in the NFPscanner resource list, including pathway names, edge counts, and node counts. (ZIP 44 kb) [file 12859_2017_1673_MOESM2_ESM.zip › nci_CAC_refnet.rdata .content]

ID	Description	Category	Edge Count	Node Count
1	CD40/CD40L signaling	Cytokine and chemokine	213	34
2	CXCR3-mediated signaling events	Cytokine and chemokine	107	31
3	CXCR4-mediated signaling events	Cytokine and chemokine	372	66
4	EPO signaling pathway	Cytokine and chemokine	139	31
5	FAS (CD95) signaling pathway	Cytokine and chemokine	132	33
6	GMCSF-mediated signaling events	Cytokine and chemokine	192	34
7	HIV-1 Nef: Negative effector of Fas and TNF-alpha	Cytokine and chemokine	213	33
8	IFN-gamma pathway	Cytokine and chemokine	122	34
9	IL12-mediated signaling events	Cytokine and chemokine	409	60
10	IL12 signaling mediated by STAT4	Cytokine and chemokine	82	27
11	IL1-mediated signaling events	Cytokine and chemokine	249	34
12	IL23-mediated signaling events	Cytokine and chemokine	237	37
13	IL27-mediated signaling events	Cytokine and chemokine	140	26
14	IL2-mediated signaling events	Cytokine and chemokine	505	45
15	IL2 signaling events mediated by PI3K	Cytokine and chemokine	317	37
16	IL2 signaling events mediated by STAT5	Cytokine and chemokine	224	30
17	IL3-mediated signaling events	Cytokine and chemokine	148	27
18	IL4-mediated signaling events	Cytokine and chemokine	253	60
19	IL5-mediated signaling events	Cytokine and chemokine	70	14
20	IL6-mediated signaling events	Cytokine and chemokine	247	47
21	IL8- and CXCR1-mediated signaling events	Cytokine and chemokine	71	20
22	IL8- and CXCR2-mediated signaling events	Cytokine and chemokine	101	27
23	Signaling events mediated by Stem cell factor receptor (c-Kit)	Cytokine and chemokine	133	51
24	TNF receptor signaling pathway	Cytokine and chemokine	251	36
25	TRAIL signaling pathway	Cytokine and chemokine	110	25
