# Supplementary material for: NFPscanner: a webtool for knowledge-based deciphering of biomedical networks
Source: BMC Bioinformatics. 2017 May 18;18:262. doi: 10.1186/s12859-017-1673-1 (PMC5437514; doi:10.1186/s12859-017-1673-1)
Supplement: Supplementary file 2 — Additional information about 49 sets of reference pathways in the NFPscanner resource list, including pathway names, edge counts, and node counts. (ZIP 44 kb) [file 12859_2017_1673_MOESM2_ESM.zip › nci_CA_refnet.rdata .content]

ID	Description	Category	Edge Count	Node Count
1	a4b7 Integrin signaling	Cell adhesion	14	7
2	a6b1 and a6b4 Integrin signaling	Cell adhesion	100	32
3	Alpha4 beta1 integrin signaling events	Cell adhesion	158	29
4	Alpha6 beta4 integrin-ligand interactions	Cell adhesion	64	11
5	Alpha9 beta1 integrin signaling events	Cell adhesion	94	25
6	amb2 Integrin signaling	Cell adhesion	98	27
7	Beta1 integrin cell surface interactions	Cell adhesion	383	58
8	Beta2 integrin cell surface interactions	Cell adhesion	142	29
9	Beta3 integrin cell surface interactions	Cell adhesion	183	38
10	Beta5 beta6 beta7 and beta8 integrin cell surface interactions	Cell adhesion	67	17
11	Degradation of beta catenin	Cell adhesion	43	10
12	E-cadherin signaling in keratinocytes	Cell adhesion	77	19
13	E-cadherin signaling in the nascent adherens junction	Cell adhesion	166	34
14	EPHA2 forward signaling	Cell adhesion	58	16
15	EPHA forward signaling	Cell adhesion	83	24
16	EPHB forward signaling	Cell adhesion	71	33
17	Ephrin B reverse signaling	Cell adhesion	47	24
18	Glypican 1 network	Cell adhesion	72	26
19	Integrin family cell surface interactions	Cell adhesion	46	26
20	Integrin-linked kinase signaling	Cell adhesion	107	43
21	Integrins in angiogenesis	Cell adhesion	269	58
22	N-cadherin signaling events	Cell adhesion	135	31
23	Nectin adhesion pathway	Cell adhesion	114	28
24	Nephrin/Neph1 signaling in the kidney podocyte	Cell adhesion	96	20
25	Notch-mediated HES/HEY network	Cell adhesion	123	43
26	Notch signaling pathway	Cell adhesion	182	51
27	Osteopontin-mediated events	Cell adhesion	100	30
28	Posttranslational regulation of adherens junction stability and dissassembly	Cell adhesion	255	45
29	Signaling events mediated by focal adhesion kinase	Cell adhesion	304	53
30	Stabilization and expansion of the E-cadherin adherens junction	Cell adhesion	226	42
31	Urokinase-type plasminogen activator (uPA) and uPAR-mediated signaling	Cell adhesion	180	38
