# Supplementary material for: NFPscanner: a webtool for knowledge-based deciphering of biomedical networks
Source: BMC Bioinformatics. 2017 May 18;18:262. doi: 10.1186/s12859-017-1673-1 (PMC5437514; doi:10.1186/s12859-017-1673-1)
Supplement: Supplementary file 2 — Additional information about 49 sets of reference pathways in the NFPscanner resource list, including pathway names, edge counts, and node counts. (ZIP 44 kb) [file 12859_2017_1673_MOESM2_ESM.zip › nci_CP_refnet.rdata .content]

ID	Description	Category	Edge Count	Node Count
1	Regulation of Telomerase	Cellular Processes	328	68
2	Caspase Cascade in Apoptosis	Cellular Processes	193	53
3	FAS (CD95) signaling pathway	Cellular Processes	132	33
4	p75(NTR)-mediated signaling	Cellular Processes	290	59
5	TNF receptor signaling pathway	Cellular Processes	251	36
6	TRAIL signaling pathway	Cellular Processes	110	25
7	HIF-1-alpha transcription factor network	Cellular Processes	146	64
8	HIF-2-alpha transcription factor network	Cellular Processes	60	28
9	Hypoxic and oxygen homeostasis regulation of HIF-1-alpha	Cellular Processes	51	16
