# Supplementary material for: NFPscanner: a webtool for knowledge-based deciphering of biomedical networks
Source: BMC Bioinformatics. 2017 May 18;18:262. doi: 10.1186/s12859-017-1673-1 (PMC5437514; doi:10.1186/s12859-017-1673-1)
Supplement: Supplementary file 2 — Additional information about 49 sets of reference pathways in the NFPscanner resource list, including pathway names, edge counts, and node counts. (ZIP 44 kb) [file 12859_2017_1673_MOESM2_ESM.zip › nci_D_refnet.rdata .content]

ID	Description	Category	Edge Count	Node Count
1	Canonical Wnt signaling pathway	Development	48	14
2	Hedgehog signaling events mediated by Gli proteins	Development	146	37
3	Lissencephaly gene (LIS1) in neuronal migration and development	Development	99	30
4	Noncanonical Wnt signaling pathway	Development	78	26
5	Presenilin action in Notch and Wnt signaling	Development	180	45
6	Signaling events mediated by the Hedgehog family	Development	49	22
7	Wnt signaling network	Development	92	25
