# Supplementary material for: NFPscanner: a webtool for knowledge-based deciphering of biomedical networks
Source: BMC Bioinformatics. 2017 May 18;18:262. doi: 10.1186/s12859-017-1673-1 (PMC5437514; doi:10.1186/s12859-017-1673-1)
Supplement: Supplementary file 2 — Additional information about 49 sets of reference pathways in the NFPscanner resource list, including pathway names, edge counts, and node counts. (ZIP 44 kb) [file 12859_2017_1673_MOESM2_ESM.zip › nci_GF_refnet.rdata .content]

ID	Description	Category	Edge Count	Node Count
1	ALK1 signaling events	Growth factor	148	25
2	ALK2 signaling events	Growth factor	39	11
3	Angiopoietin receptor Tie2-mediated signaling	Growth factor	154	48
4	BMP receptor signaling	Growth factor	109	25
5	ErbB1 downstream signaling	Growth factor	551	97
6	ErbB2/ErbB3 signaling events	Growth factor	154	36
7	ErbB4 signaling events	Growth factor	146	35
8	ErbB receptor signaling network	Growth factor	73	15
9	FGF signaling pathway	Growth factor	156	50
10	Internalization of ErbB1	Growth factor	146	33
11	PDGFR-alpha signaling pathway	Growth factor	40	21
12	PDGFR-beta signaling pathway	Growth factor	741	105
13	PDGF receptor signaling network	Growth factor	20	6
14	Plexin-D1 Signaling	Growth factor	75	24
15	Regulation of nuclear beta catenin signaling and target gene transcription	Growth factor	238	70
16	Signaling events mediated by Hepatocyte Growth Factor Receptor (c-Met)	Growth factor	372	75
17	Signaling events mediated by VEGFR1 and VEGFR2	Growth factor	267	65
18	Signaling events regulated by Ret tyrosine kinase	Growth factor	213	39
19	TGF-beta receptor signaling	Growth factor	361	48
20	VEGF and VEGFR signaling network	Growth factor	44	10
21	VEGFR1 specific signals	Growth factor	81	28
22	VEGFR3 signaling in lymphatic endothelium	Growth factor	102	24
