# Supplementary material for: NFPscanner: a webtool for knowledge-based deciphering of biomedical networks
Source: BMC Bioinformatics. 2017 May 18;18:262. doi: 10.1186/s12859-017-1673-1 (PMC5437514; doi:10.1186/s12859-017-1673-1)
Supplement: Supplementary file 2 — Additional information about 49 sets of reference pathways in the NFPscanner resource list, including pathway names, edge counts, and node counts. (ZIP 44 kb) [file 12859_2017_1673_MOESM2_ESM.zip › nci_GIP_refnet.rdata .content]

ID	Description	Category	Edge Count	Node Count
1	Alpha9 beta1 integrin signaling events	Genetic Information Processing	94	25
2	Alternative NF-kappaB pathway	Genetic Information Processing	11	6
3	AP-1 transcription factor network	Genetic Information Processing	187	70
4	ATF-2 transcription factor network	Genetic Information Processing	114	59
5	ATM pathway	Genetic Information Processing	223	34
6	ATR signaling pathway	Genetic Information Processing	461	37
7	Atypical NF-kappaB pathway	Genetic Information Processing	39	14
8	Aurora A signaling	Genetic Information Processing	63	30
9	Aurora B signaling	Genetic Information Processing	172	41
10	Aurora C signaling	Genetic Information Processing	12	5
11	BARD1 signaling events	Genetic Information Processing	173	28
12	Canonical NF-kappaB pathway	Genetic Information Processing	86	23
13	C-MYB transcription factor network	Genetic Information Processing	134	78
14	C-MYC pathway	Genetic Information Processing	164	25
15	Direct p53 effectors	Genetic Information Processing	182	129
16	DNA-PK pathway in nonhomologous end joining	Genetic Information Processing	124	13
17	E2F transcription factor network	Genetic Information Processing	155	63
18	Fanconi anemia pathway	Genetic Information Processing	854	46
19	FOXA1 transcription factor network	Genetic Information Processing	54	34
20	FOXA2 and FOXA3 transcription factor networks	Genetic Information Processing	39	35
21	FOXM1 transcription factor network	Genetic Information Processing	58	38
22	FoxO family signaling	Genetic Information Processing	62	32
23	IFN-gamma pathway	Genetic Information Processing	122	34
24	mTOR signaling pathway	Genetic Information Processing	227	44
25	p53 pathway	Genetic Information Processing	102	47
26	p73 transcription factor network	Genetic Information Processing	101	77
27	PAR1-mediated thrombin signaling events	Genetic Information Processing	73	26
28	PAR4-mediated thrombin signaling events	Genetic Information Processing	17	8
29	PLK1 signaling events	Genetic Information Processing	110	44
30	Regulation of nuclear SMAD2/3 signaling	Genetic Information Processing	427	70
31	Regulation of retinoblastoma protein	Genetic Information Processing	134	51
32	Signaling events mediated by HDAC Class I	Genetic Information Processing	386	51
33	Signaling events mediated by HDAC Class II	Genetic Information Processing	105	32
34	Signaling events mediated by HDAC Class III	Genetic Information Processing	64	37
35	Sumoylation by RanBP2 regulates transcriptional repression	Genetic Information Processing	54	11
36	Validated targets of C-MYC transcriptional activation	Genetic Information Processing	310	79
37	Validated targets of C-MYC transcriptional repression	Genetic Information Processing	197	64
38	Validated transcriptional targets of AP1 family members Fra1 and Fra2	Genetic Information Processing	113	37
39	Validated transcriptional targets of deltaNp63 isoforms	Genetic Information Processing	53	47
40	Validated transcriptional targets of TAp63 isoforms	Genetic Information Processing	65	54
