# Supplementary material for: NFPscanner: a webtool for knowledge-based deciphering of biomedical networks
Source: BMC Bioinformatics. 2017 May 18;18:262. doi: 10.1186/s12859-017-1673-1 (PMC5437514; doi:10.1186/s12859-017-1673-1)
Supplement: Supplementary file 2 — Additional information about 49 sets of reference pathways in the NFPscanner resource list, including pathway names, edge counts, and node counts. (ZIP 44 kb) [file 12859_2017_1673_MOESM2_ESM.zip › nci_H_refnet.rdata .content]

ID	Description	Category	Edge Count	Node Count
1	Coregulation of Androgen receptor activity	Hormone	94	61
2	EGFR-dependent Endothelin signaling events	Hormone	39	9
3	Endothelins	Hormone	113	34
4	Glucocorticoid receptor regulatory network	Hormone	181	77
5	IGF1 pathway	Hormone	143	30
6	Insulin-mediated glucose transport	Hormone	61	20
7	Insulin Pathway	Hormone	240	43
8	LPA receptor mediated events	Hormone	133	43
9	Nongenotropic Androgen signaling	Hormone	53	20
10	Plasma membrane estrogen receptor signaling	Hormone	101	25
11	Regulation of Androgen receptor activity	Hormone	79	46
12	Retinoic acid receptors-mediated signaling	Hormone	48	24
13	RXR and RAR heterodimerization with other nuclear receptor	Hormone	12	11
14	Thromboxane A2 receptor signaling	Hormone	107	38
15	Validated nuclear estrogen receptor alpha network	Hormone	160	64
16	Validated nuclear estrogen receptor beta network	Hormone	46	15
