# Supplementary material for: NFPscanner: a webtool for knowledge-based deciphering of biomedical networks
Source: BMC Bioinformatics. 2017 May 18;18:262. doi: 10.1186/s12859-017-1673-1 (PMC5437514; doi:10.1186/s12859-017-1673-1)
Supplement: Supplementary file 2 — Additional information about 49 sets of reference pathways in the NFPscanner resource list, including pathway names, edge counts, and node counts. (ZIP 44 kb) [file 12859_2017_1673_MOESM2_ESM.zip › nci_IR_refnet.rdata .content]

ID	Description	Category	Edge Count	Node Count
1	BCR signaling pathway	Immune response	350	67
2	Calcineurin-regulated NFAT-dependent transcription in lymphocytes	Immune response	186	49
3	Calcium signaling in the CD4+ TCR pathway	Immune response	101	24
4	Downstream signaling in na<U+00EF>ve CD8+ T cells	Immune response	240	48
5	Endogenous TLR signaling	Immune response	207	26
6	Fc-epsilon receptor I signaling in mast cells	Immune response	317	59
7	JNK signaling in the CD4+ TCR pathway	Immune response	36	12
8	Ras signaling in the CD4+ TCR pathway	Immune response	18	11
9	Role of Calcineurin-dependent NFAT signaling in lymphocytes	Immune response	146	36
10	TCR signaling in na<U+00EF>ve CD4+ T cells	Immune response	541	60
11	TCR signaling in na<U+00EF>ve CD8+ T cells	Immune response	405	48
