# Supplementary material for: NFPscanner: a webtool for knowledge-based deciphering of biomedical networks
Source: BMC Bioinformatics. 2017 May 18;18:262. doi: 10.1186/s12859-017-1673-1 (PMC5437514; doi:10.1186/s12859-017-1673-1)
Supplement: Supplementary file 2 — Additional information about 49 sets of reference pathways in the NFPscanner resource list, including pathway names, edge counts, and node counts. (ZIP 44 kb) [file 12859_2017_1673_MOESM2_ESM.zip › nci_regulatory_refnet60.rdata .content]

ID	Description	Category	Edge Count	Node Count
1	Regulation of Telomerase	Cellular Processes	328	68
2	Caspase Cascade in Apoptosis	Cellular Processes	193	53
3	FAS (CD95) signaling pathway	Cellular Processes	132	33
4	p75(NTR)-mediated signaling	Cellular Processes	290	59
5	TNF receptor signaling pathway	Cellular Processes	251	36
6	TRAIL signaling pathway	Cellular Processes	110	25
7	HIF-1-alpha transcription factor network	Cellular Processes	146	64
8	HIF-2-alpha transcription factor network	Cellular Processes	60	28
9	Hypoxic and oxygen homeostasis regulation of HIF-1-alpha	Cellular Processes	51	16
10	BCR signaling pathway	Immune response	350	67
11	Calcineurin-regulated NFAT-dependent transcription in lymphocytes	Immune response	186	49
12	Calcium signaling in the CD4+ TCR pathway	Immune response	101	24
13	Downstream signaling in na<U+00EF>ve CD8+ T cells	Immune response	240	48
14	Endogenous TLR signaling	Immune response	207	26
15	Fc-epsilon receptor I signaling in mast cells	Immune response	317	59
16	JNK signaling in the CD4+ TCR pathway	Immune response	36	12
17	Ras signaling in the CD4+ TCR pathway	Immune response	18	11
18	Role of Calcineurin-dependent NFAT signaling in lymphocytes	Immune response	146	36
19	TCR signaling in na<U+00EF>ve CD4+ T cells	Immune response	541	60
20	TCR signaling in na<U+00EF>ve CD8+ T cells	Immune response	405	48
21	Alpha9 beta1 integrin signaling events	Genetic Information Processing	94	25
22	Alternative NF-kappaB pathway	Genetic Information Processing	11	6
23	AP-1 transcription factor network	Genetic Information Processing	187	70
24	ATF-2 transcription factor network	Genetic Information Processing	114	59
25	ATM pathway	Genetic Information Processing	223	34
26	ATR signaling pathway	Genetic Information Processing	461	37
27	Atypical NF-kappaB pathway	Genetic Information Processing	39	14
28	Aurora A signaling	Genetic Information Processing	63	30
29	Aurora B signaling	Genetic Information Processing	172	41
30	Aurora C signaling	Genetic Information Processing	12	5
31	BARD1 signaling events	Genetic Information Processing	173	28
32	Canonical NF-kappaB pathway	Genetic Information Processing	86	23
33	C-MYB transcription factor network	Genetic Information Processing	134	78
34	C-MYC pathway	Genetic Information Processing	164	25
35	Direct p53 effectors	Genetic Information Processing	182	129
36	DNA-PK pathway in nonhomologous end joining	Genetic Information Processing	124	13
37	E2F transcription factor network	Genetic Information Processing	155	63
38	Fanconi anemia pathway	Genetic Information Processing	854	46
39	FOXA1 transcription factor network	Genetic Information Processing	54	34
40	FOXA2 and FOXA3 transcription factor networks	Genetic Information Processing	39	35
41	FOXM1 transcription factor network	Genetic Information Processing	58	38
42	FoxO family signaling	Genetic Information Processing	62	32
43	IFN-gamma pathway	Genetic Information Processing	122	34
44	mTOR signaling pathway	Genetic Information Processing	227	44
45	p53 pathway	Genetic Information Processing	102	47
46	p73 transcription factor network	Genetic Information Processing	101	77
47	PAR1-mediated thrombin signaling events	Genetic Information Processing	73	26
48	PAR4-mediated thrombin signaling events	Genetic Information Processing	17	8
49	PLK1 signaling events	Genetic Information Processing	110	44
50	Regulation of nuclear SMAD2/3 signaling	Genetic Information Processing	427	70
51	Regulation of retinoblastoma protein	Genetic Information Processing	134	51
52	Signaling events mediated by HDAC Class I	Genetic Information Processing	386	51
53	Signaling events mediated by HDAC Class II	Genetic Information Processing	105	32
54	Signaling events mediated by HDAC Class III	Genetic Information Processing	64	37
55	Sumoylation by RanBP2 regulates transcriptional repression	Genetic Information Processing	54	11
56	Validated targets of C-MYC transcriptional activation	Genetic Information Processing	310	79
57	Validated targets of C-MYC transcriptional repression	Genetic Information Processing	197	64
58	Validated transcriptional targets of AP1 family members Fra1 and Fra2	Genetic Information Processing	113	37
59	Validated transcriptional targets of deltaNp63 isoforms	Genetic Information Processing	53	47
60	Validated transcriptional targets of TAp63 isoforms	Genetic Information Processing	65	54
