# Supplementary material for: NFPscanner: a webtool for knowledge-based deciphering of biomedical networks
Source: BMC Bioinformatics. 2017 May 18;18:262. doi: 10.1186/s12859-017-1673-1 (PMC5437514; doi:10.1186/s12859-017-1673-1)
Supplement: Supplementary file 2 — Additional information about 49 sets of reference pathways in the NFPscanner resource list, including pathway names, edge counts, and node counts. (ZIP 44 kb) [file 12859_2017_1673_MOESM2_ESM.zip › nci_RS_refnet.rdata .content]

ID	Description	Category	Edge Count	Node Count
1	Arf1 pathway	Ras superfamily	112	19
2	Arf6 downstream pathway	Ras superfamily	30	13
3	Arf6 signaling events	Ras superfamily	104	31
4	Arf6 trafficking events	Ras superfamily	166	40
5	CDC42 signaling events	Ras superfamily	197	64
6	RAC1 signaling pathway	Ras superfamily	286	55
7	Regulation of CDC42 activity	Ras superfamily	39	30
8	Regulation of RAC1 activity	Ras superfamily	82	38
9	Regulation of Ras family activation	Ras superfamily	127	29
10	Regulation of RhoA activity	Ras superfamily	90	46
11	RhoA signaling pathway	Ras superfamily	56	29
