# Supplementary material for: NFPscanner: a webtool for knowledge-based deciphering of biomedical networks
Source: BMC Bioinformatics. 2017 May 18;18:262. doi: 10.1186/s12859-017-1673-1 (PMC5437514; doi:10.1186/s12859-017-1673-1)
Supplement: Supplementary file 2 — Additional information about 49 sets of reference pathways in the NFPscanner resource list, including pathway names, edge counts, and node counts. (ZIP 44 kb) [file 12859_2017_1673_MOESM2_ESM.zip › nci_signaling_refnet170.rdata .content]

ID	Description	Category	Edge Count	Node Count
1	Alpha-synuclein signaling	Brain	50	30
2	Circadian rhythm pathway	Brain	31	10
3	Effects of Botulinum toxin	Brain	28	8
4	Netrin-mediated signaling events	Brain	109	29
5	Neurotrophic factor-mediated Trk receptor signaling	Brain	402	51
6	p75(NTR)-mediated signaling	Brain	290	59
7	Reelin signaling pathway	Brain	170	28
8	Trk receptor signaling mediated by PI3K and PLC-gamma	Brain	92	25
9	Trk receptor signaling mediated by the MAPK pathway	Brain	40	28
10	Visual signal transduction: Cones	Brain	35	13
11	Visual signal transduction: Rods	Brain	55	15
12	a4b7 Integrin signaling	Cell adhesion	14	7
13	a6b1 and a6b4 Integrin signaling	Cell adhesion	100	32
14	Alpha4 beta1 integrin signaling events	Cell adhesion	158	29
15	Alpha6 beta4 integrin-ligand interactions	Cell adhesion	64	11
16	Alpha9 beta1 integrin signaling events	Cell adhesion	94	25
17	amb2 Integrin signaling	Cell adhesion	98	27
18	Beta1 integrin cell surface interactions	Cell adhesion	383	58
19	Beta2 integrin cell surface interactions	Cell adhesion	142	29
20	Beta3 integrin cell surface interactions	Cell adhesion	183	38
21	Beta5 beta6 beta7 and beta8 integrin cell surface interactions	Cell adhesion	67	17
22	Degradation of beta catenin	Cell adhesion	43	10
23	E-cadherin signaling in keratinocytes	Cell adhesion	77	19
24	E-cadherin signaling in the nascent adherens junction	Cell adhesion	166	34
25	EPHA2 forward signaling	Cell adhesion	58	16
26	EPHA forward signaling	Cell adhesion	83	24
27	EPHB forward signaling	Cell adhesion	71	33
28	Ephrin B reverse signaling	Cell adhesion	47	24
29	Glypican 1 network	Cell adhesion	72	26
30	Integrin family cell surface interactions	Cell adhesion	46	26
31	Integrin-linked kinase signaling	Cell adhesion	107	43
32	Integrins in angiogenesis	Cell adhesion	269	58
33	N-cadherin signaling events	Cell adhesion	135	31
34	Nectin adhesion pathway	Cell adhesion	114	28
35	Nephrin/Neph1 signaling in the kidney podocyte	Cell adhesion	96	20
36	Notch-mediated HES/HEY network	Cell adhesion	123	43
37	Notch signaling pathway	Cell adhesion	182	51
38	Osteopontin-mediated events	Cell adhesion	100	30
39	Posttranslational regulation of adherens junction stability and dissassembly	Cell adhesion	255	45
40	Signaling events mediated by focal adhesion kinase	Cell adhesion	304	53
41	Stabilization and expansion of the E-cadherin adherens junction	Cell adhesion	226	42
42	Urokinase-type plasminogen activator (uPA) and uPAR-mediated signaling	Cell adhesion	180	38
43	CD40/CD40L signaling	Cytokine and chemokine	213	34
44	CXCR3-mediated signaling events	Cytokine and chemokine	107	31
45	CXCR4-mediated signaling events	Cytokine and chemokine	372	66
46	EPO signaling pathway	Cytokine and chemokine	139	31
47	FAS (CD95) signaling pathway	Cytokine and chemokine	132	33
48	GMCSF-mediated signaling events	Cytokine and chemokine	192	34
49	HIV-1 Nef: Negative effector of Fas and TNF-alpha	Cytokine and chemokine	213	33
50	IFN-gamma pathway	Cytokine and chemokine	122	34
51	IL12-mediated signaling events	Cytokine and chemokine	409	60
52	IL12 signaling mediated by STAT4	Cytokine and chemokine	82	27
53	IL1-mediated signaling events	Cytokine and chemokine	249	34
54	IL23-mediated signaling events	Cytokine and chemokine	237	37
55	IL27-mediated signaling events	Cytokine and chemokine	140	26
56	IL2-mediated signaling events	Cytokine and chemokine	505	45
57	IL2 signaling events mediated by PI3K	Cytokine and chemokine	317	37
58	IL2 signaling events mediated by STAT5	Cytokine and chemokine	224	30
59	IL3-mediated signaling events	Cytokine and chemokine	148	27
60	IL4-mediated signaling events	Cytokine and chemokine	253	60
61	IL5-mediated signaling events	Cytokine and chemokine	70	14
62	IL6-mediated signaling events	Cytokine and chemokine	247	47
63	IL8- and CXCR1-mediated signaling events	Cytokine and chemokine	71	20
64	IL8- and CXCR2-mediated signaling events	Cytokine and chemokine	101	27
65	Signaling events mediated by Stem cell factor receptor (c-Kit)	Cytokine and chemokine	133	51
66	TNF receptor signaling pathway	Cytokine and chemokine	251	36
67	TRAIL signaling pathway	Cytokine and chemokine	110	25
68	Canonical Wnt signaling pathway	Development	48	14
69	Hedgehog signaling events mediated by Gli proteins	Development	146	37
70	Lissencephaly gene (LIS1) in neuronal migration and development	Development	99	30
71	Noncanonical Wnt signaling pathway	Development	78	26
72	Presenilin action in Notch and Wnt signaling	Development	180	45
73	Signaling events mediated by the Hedgehog family	Development	49	22
74	Wnt signaling network	Development	92	25
75	ALK1 signaling events	Growth factor	148	25
76	ALK2 signaling events	Growth factor	39	11
77	Angiopoietin receptor Tie2-mediated signaling	Growth factor	154	48
78	BMP receptor signaling	Growth factor	109	25
79	ErbB1 downstream signaling	Growth factor	551	97
80	ErbB2/ErbB3 signaling events	Growth factor	154	36
81	ErbB4 signaling events	Growth factor	146	35
82	ErbB receptor signaling network	Growth factor	73	15
83	FGF signaling pathway	Growth factor	156	50
84	Internalization of ErbB1	Growth factor	146	33
85	PDGFR-alpha signaling pathway	Growth factor	40	21
86	PDGFR-beta signaling pathway	Growth factor	741	105
87	PDGF receptor signaling network	Growth factor	20	6
88	Plexin-D1 Signaling	Growth factor	75	24
89	Regulation of nuclear beta catenin signaling and target gene transcription	Growth factor	238	70
90	Signaling events mediated by Hepatocyte Growth Factor Receptor (c-Met)	Growth factor	372	75
91	Signaling events mediated by VEGFR1 and VEGFR2	Growth factor	267	65
92	Signaling events regulated by Ret tyrosine kinase	Growth factor	213	39
93	TGF-beta receptor signaling	Growth factor	361	48
94	VEGF and VEGFR signaling network	Growth factor	44	10
95	VEGFR1 specific signals	Growth factor	81	28
96	VEGFR3 signaling in lymphatic endothelium	Growth factor	102	24
97	Coregulation of Androgen receptor activity	Hormone	94	61
98	EGFR-dependent Endothelin signaling events	Hormone	39	9
99	Endothelins	Hormone	113	34
100	Glucocorticoid receptor regulatory network	Hormone	181	77
101	IGF1 pathway	Hormone	143	30
102	Insulin-mediated glucose transport	Hormone	61	20
103	Insulin Pathway	Hormone	240	43
104	LPA receptor mediated events	Hormone	133	43
105	Nongenotropic Androgen signaling	Hormone	53	20
106	Plasma membrane estrogen receptor signaling	Hormone	101	25
107	Regulation of Androgen receptor activity	Hormone	79	46
108	Retinoic acid receptors-mediated signaling	Hormone	48	24
109	RXR and RAR heterodimerization with other nuclear receptor	Hormone	12	11
110	Thromboxane A2 receptor signaling	Hormone	107	38
111	Validated nuclear estrogen receptor alpha network	Hormone	160	64
112	Validated nuclear estrogen receptor beta network	Hormone	46	15
113	Calcineurin-regulated NFAT-dependent transcription in lymphocytes	Kinase and Phosphatase	186	49
114	mTOR signaling pathway	Kinase and Phosphatase	227	44
115	p38 MAPK signaling pathway	Kinase and Phosphatase	69	25
116	p38 signaling mediated by MAPKAP kinases	Kinase and Phosphatase	41	15
117	Regulation of p38-alpha and p38-beta	Kinase and Phosphatase	38	14
118	Role of Calcineurin-dependent NFAT signaling in lymphocytes	Kinase and Phosphatase	146	36
119	SHP2 signaling	Kinase and Phosphatase	385	52
120	Signaling events mediated by PRL	Kinase and Phosphatase	33	22
121	Signaling events mediated by PTP1B	Kinase and Phosphatase	114	45
122	Signaling events mediated by TCPTP	Kinase and Phosphatase	123	38
123	Signaling mediated by p38-alpha and p38-beta	Kinase and Phosphatase	65	30
124	Signaling mediated by p38-gamma and p38-delta	Kinase and Phosphatase	12	12
125	Arf1 pathway	Ras superfamily	112	19
126	Arf6 downstream pathway	Ras superfamily	30	13
127	Arf6 signaling events	Ras superfamily	104	31
128	Arf6 trafficking events	Ras superfamily	166	40
129	CDC42 signaling events	Ras superfamily	197	64
130	RAC1 signaling pathway	Ras superfamily	286	55
131	Regulation of CDC42 activity	Ras superfamily	39	30
132	Regulation of RAC1 activity	Ras superfamily	82	38
133	Regulation of Ras family activation	Ras superfamily	127	29
134	Regulation of RhoA activity	Ras superfamily	90	46
135	RhoA signaling pathway	Ras superfamily	56	29
136	Ceramide signaling pathway	Second messengers	217	47
137	Class I PI3K signaling events	Second messengers	263	37
138	Class I PI3K signaling events mediated by Akt	Second messengers	63	29
139	LKB1 signaling events	Second messengers	75	34
140	S1P1 pathway	Second messengers	29	14
141	S1P2 pathway	Second messengers	26	14
142	S1P3 pathway	Second messengers	24	16
143	S1P4 pathway	Second messengers	15	9
144	Alternative NF-kappaB pathway	Transcription factor	11	6
145	AP-1 transcription factor network	Transcription factor	187	70
146	ATF-2 transcription factor network	Transcription factor	114	59
147	Atypical NF-kappaB pathway	Transcription factor	39	14
148	Canonical NF-kappaB pathway	Transcription factor	86	23
149	C-MYB transcription factor network	Transcription factor	134	78
150	C-MYC pathway	Transcription factor	164	25
151	Direct p53 effectors	Transcription factor	182	129
152	E2F transcription factor network	Transcription factor	155	63
153	Endogenous TLR signaling	Transcription factor	207	26
154	FOXA1 transcription factor network	Transcription factor	54	34
155	FOXA2 and FOXA3 transcription factor networks	Transcription factor	39	35
156	FOXM1 transcription factor network	Transcription factor	58	38
157	FoxO family signaling	Transcription factor	62	32
158	HIF-1-alpha transcription factor network	Transcription factor	146	64
159	HIF-2-alpha transcription factor network	Transcription factor	60	28
160	Hypoxic and oxygen homeostasis regulation of HIF-1-alpha	Transcription factor	51	16
161	p53 pathway	Transcription factor	102	47
162	Regulation of cytoplasmic and nuclear SMAD2/3 signaling	Transcription factor	44	17
163	Regulation of nuclear SMAD2/3 signaling	Transcription factor	427	70
164	Syndecan-1-mediated signaling events	Transcription factor	66	32
165	Syndecan-2-mediated signaling events	Transcription factor	88	36
166	Syndecan-3-mediated signaling events	Transcription factor	66	21
167	Syndecan-4-mediated signaling events	Transcription factor	62	30
168	Validated targets of C-MYC transcriptional activation	Transcription factor	310	79
169	Validated targets of C-MYC transcriptional repression	Transcription factor	197	64
170	Validated transcriptional targets of AP1 family members Fra1 and Fra2	Transcription factor	113	37
