# Supplementary material for: NFPscanner: a webtool for knowledge-based deciphering of biomedical networks
Source: BMC Bioinformatics. 2017 May 18;18:262. doi: 10.1186/s12859-017-1673-1 (PMC5437514; doi:10.1186/s12859-017-1673-1)
Supplement: Supplementary file 2 — Additional information about 49 sets of reference pathways in the NFPscanner resource list, including pathway names, edge counts, and node counts. (ZIP 44 kb) [file 12859_2017_1673_MOESM2_ESM.zip › nci_SM_refnet.rdata .content]

ID	Description	Category	Edge Count	Node Count
1	Ceramide signaling pathway	Second messengers	217	47
2	Class I PI3K signaling events	Second messengers	263	37
3	Class I PI3K signaling events mediated by Akt	Second messengers	63	29
4	LKB1 signaling events	Second messengers	75	34
5	S1P1 pathway	Second messengers	29	14
6	S1P2 pathway	Second messengers	26	14
7	S1P3 pathway	Second messengers	24	16
8	S1P4 pathway	Second messengers	15	9
