# Supplementary material for: NFPscanner: a webtool for knowledge-based deciphering of biomedical networks
Source: BMC Bioinformatics. 2017 May 18;18:262. doi: 10.1186/s12859-017-1673-1 (PMC5437514; doi:10.1186/s12859-017-1673-1)
Supplement: Supplementary file 2 — Additional information about 49 sets of reference pathways in the NFPscanner resource list, including pathway names, edge counts, and node counts. (ZIP 44 kb) [file 12859_2017_1673_MOESM2_ESM.zip › nci_TF_refnet.rdata .content]

ID	Description	Category	Edge Count	Node Count
1	Alternative NF-kappaB pathway	Transcription factor	11	6
2	AP-1 transcription factor network	Transcription factor	187	70
3	ATF-2 transcription factor network	Transcription factor	114	59
4	Atypical NF-kappaB pathway	Transcription factor	39	14
5	Canonical NF-kappaB pathway	Transcription factor	86	23
6	C-MYB transcription factor network	Transcription factor	134	78
7	C-MYC pathway	Transcription factor	164	25
8	Direct p53 effectors	Transcription factor	182	129
9	E2F transcription factor network	Transcription factor	155	63
10	Endogenous TLR signaling	Transcription factor	207	26
11	FOXA1 transcription factor network	Transcription factor	54	34
12	FOXA2 and FOXA3 transcription factor networks	Transcription factor	39	35
13	FOXM1 transcription factor network	Transcription factor	58	38
14	FoxO family signaling	Transcription factor	62	32
15	HIF-1-alpha transcription factor network	Transcription factor	146	64
16	HIF-2-alpha transcription factor network	Transcription factor	60	28
17	Hypoxic and oxygen homeostasis regulation of HIF-1-alpha	Transcription factor	51	16
18	p53 pathway	Transcription factor	102	47
19	Regulation of cytoplasmic and nuclear SMAD2/3 signaling	Transcription factor	44	17
20	Regulation of nuclear SMAD2/3 signaling	Transcription factor	427	70
21	Syndecan-1-mediated signaling events	Transcription factor	66	32
22	Syndecan-2-mediated signaling events	Transcription factor	88	36
23	Syndecan-3-mediated signaling events	Transcription factor	66	21
24	Syndecan-4-mediated signaling events	Transcription factor	62	30
25	Validated targets of C-MYC transcriptional activation	Transcription factor	310	79
26	Validated targets of C-MYC transcriptional repression	Transcription factor	197	64
27	Validated transcriptional targets of AP1 family members Fra1 and Fra2	Transcription factor	113	37
