# Supplementary material for: NFPscanner: a webtool for knowledge-based deciphering of biomedical networks
Source: BMC Bioinformatics. 2017 May 18;18:262. doi: 10.1186/s12859-017-1673-1 (PMC5437514; doi:10.1186/s12859-017-1673-1)
Supplement: Supplementary file 2 — Additional information about 49 sets of reference pathways in the NFPscanner resource list, including pathway names, edge counts, and node counts. (ZIP 44 kb) [file 12859_2017_1673_MOESM2_ESM.zip › panther_CP_refnet.rdata .content]

ID	Description	Category	Edge Count	Node Count
1	Angiotensin_II-stimulated_signaling_through_G_proteins_and_beta-arrestin	Cellular Processes	88	12
2	Apoptosis signaling pathway	Cellular Processes	72	29
3	Axon guidance mediated by netrin	Cellular Processes	46	9
4	Axon guidance mediated by semaphorins	Cellular Processes	32	14
5	Axon guidance mediated by Slit/Robo	Cellular Processes	34	13
6	Beta1 adrenergic receptor signaling pathway	Cellular Processes	30	16
7	Beta2 adrenergic receptor signaling pathway	Cellular Processes	30	16
8	Beta3 adrenergic receptor signaling pathway	Cellular Processes	30	16
9	Cadherin signaling pathway	Cellular Processes	2370	133
10	Cortocotropin releasing factor receptor signaling pathway	Cellular Processes	94	18
11	Cytoskeletal regulation by Rho GTPase	Cellular Processes	68	20
12	EGF receptor signaling pathway	Cellular Processes	1142	38
13	Endogenous_cannabinoid_signaling	Cellular Processes	188	25
14	FAS signaling pathway	Cellular Processes	22	10
15	FGF signaling pathway	Cellular Processes	630	28
16	GABA-B_receptor_II_signaling	Cellular Processes	124	13
17	Hedgehog signaling pathway	Cellular Processes	37	10
18	Heterotrimeric G-protein signaling pathway-Gi alpha and Gs alpha mediated pathway	Cellular Processes	1432	83
19	Heterotrimeric G-protein signaling pathway-Gq alpha and Go alpha mediated pathway	Cellular Processes	720	45
20	Heterotrimeric G-protein signaling pathway-rod outer segment phototransduction	Cellular Processes	78	16
21	Histamine H1 receptor mediated signaling pathway	Cellular Processes	30	16
22	Histamine H2 receptor mediated signaling pathway	Cellular Processes	30	16
23	Integrin signalling pathway	Cellular Processes	8753	121
24	PNAT	Cellular Processes	242	24
25	Synaptic_vesicle_trafficking	Cellular Processes	278	20
