# Supplementary material for: NFPscanner: a webtool for knowledge-based deciphering of biomedical networks
Source: BMC Bioinformatics. 2017 May 18;18:262. doi: 10.1186/s12859-017-1673-1 (PMC5437514; doi:10.1186/s12859-017-1673-1)
Supplement: Supplementary file 2 — Additional information about 49 sets of reference pathways in the NFPscanner resource list, including pathway names, edge counts, and node counts. (ZIP 44 kb) [file 12859_2017_1673_MOESM2_ESM.zip › panther_EIP_refnet.rdata .content]

ID	Description	Category	Edge Count	Node Count
1	Inflammation mediated by chemokine and cytokine signaling pathway	Enviromental Information Processing	2206	83
2	Insulin/IGF pathway-mitogen activated protein kinase kinase/MAP kinase cascade	Enviromental Information Processing	39	9
3	Insulin/IGF pathway-protein kinase B signaling cascade	Enviromental Information Processing	41	9
4	JAK/STAT signaling pathway	Enviromental Information Processing	12	7
5	Nicotine pharmacodynamics pathway	Enviromental Information Processing	78	19
6	Nicotinic acetylcholine receptor signaling pathway	Enviromental Information Processing	698	52
7	Notch signaling pathway	Enviromental Information Processing	78	12
8	Opioid proenkephalin pathway	Enviromental Information Processing	106	20
9	Opioid proopiomelanocortin pathway	Enviromental Information Processing	70	19
10	Oxytocin receptor mediated signaling pathway	Enviromental Information Processing	30	16
11	p53 pathway	Enviromental Information Processing	28	25
12	P53 pathway feedback loops 1	Enviromental Information Processing	18	6
13	p53 pathway feedback loops 2	Enviromental Information Processing	29	16
14	PI3 kinase pathway	Enviromental Information Processing	182	28
15	TGF-beta signaling pathway	Enviromental Information Processing	130	23
16	Wnt signaling pathway	Enviromental Information Processing	2402	216
