# Supplementary material for: NFPscanner: a webtool for knowledge-based deciphering of biomedical networks
Source: BMC Bioinformatics. 2017 May 18;18:262. doi: 10.1186/s12859-017-1673-1 (PMC5437514; doi:10.1186/s12859-017-1673-1)
Supplement: Supplementary file 2 — Additional information about 49 sets of reference pathways in the NFPscanner resource list, including pathway names, edge counts, and node counts. (ZIP 44 kb) [file 12859_2017_1673_MOESM2_ESM.zip › panther_GIP_refnet.rdata .content]

ID	Description	Category	Edge Count	Node Count
1	DNA replication	Genetic Information Processing	20	5
2	General transcription by RNA polymerase I	Genetic Information Processing	90	12
3	General transcription regulation	Genetic Information Processing	734	33
4	mRNA splicing	Genetic Information Processing	13	4
5	Transcription regulation by bZIP transcription factor	Genetic Information Processing	892	36
