# Supplementary material for: NFPscanner: a webtool for knowledge-based deciphering of biomedical networks
Source: BMC Bioinformatics. 2017 May 18;18:262. doi: 10.1186/s12859-017-1673-1 (PMC5437514; doi:10.1186/s12859-017-1673-1)
Supplement: Supplementary file 2 — Additional information about 49 sets of reference pathways in the NFPscanner resource list, including pathway names, edge counts, and node counts. (ZIP 44 kb) [file 12859_2017_1673_MOESM2_ESM.zip › panther_OS_refnet.rdata .content]

ID	Description	Category	Edge Count	Node Count
1	5HT1 type receptor mediated signaling pathway	Organismal Systems	170	22
2	5HT2 type receptor mediated signaling pathway	Organismal Systems	164	21
3	Activinbetasignaling_pathway	Organismal Systems	13	10
4	Alpha adrenergic receptor signaling pathway	Organismal Systems	90	18
5	Alzheimer disease-amyloid secretase pathway	Organismal Systems	42	16
6	Alzheimer disease-presenilin pathway	Organismal Systems	573	71
7	Angiogenesis	Organismal Systems	290	71
8	B cell activation	Organismal Systems	122	39
9	Blood coagulation	Organismal Systems	74	31
10	Circadian clock system	Organismal Systems	32	9
11	Enkephalin release	Organismal Systems	74	27
12	Huntington disease	Organismal Systems	605	57
13	Interferon-gamma signaling pathway	Organismal Systems	31	6
14	Interleukin signaling pathway	Organismal Systems	822	39
15	Ionotropic glutamate receptor pathway	Organismal Systems	48	19
16	Metabotropic glutamate receptor group III pathway	Organismal Systems	120	19
17	Metabotropic glutamate receptor group II pathway	Organismal Systems	68	19
18	Metabotropic glutamate receptor group I pathway	Organismal Systems	98	18
19	Muscarinic acetylcholine receptor 1 and 3 signaling pathway	Organismal Systems	60	17
20	Muscarinic acetylcholine receptor 2 and 4 signaling pathway	Organismal Systems	60	17
21	Parkinson disease	Organismal Systems	56	25
22	PDGF signaling pathway	Organismal Systems	14	7
23	Plasminogen activating cascade	Organismal Systems	34	12
24	T cell activation	Organismal Systems	154	31
25	Thyrotropin-releasing hormone receptor signaling pathway	Organismal Systems	186	21
26	Toll receptor signaling pathway	Organismal Systems	37	22
