# Supplementary material for: NFPscanner: a webtool for knowledge-based deciphering of biomedical networks
Source: BMC Bioinformatics. 2017 May 18;18:262. doi: 10.1186/s12859-017-1673-1 (PMC5437514; doi:10.1186/s12859-017-1673-1)
Supplement: Supplementary file 2 — Additional information about 49 sets of reference pathways in the NFPscanner resource list, including pathway names, edge counts, and node counts. (ZIP 44 kb) [file 12859_2017_1673_MOESM2_ESM.zip › panther_refnet72.rdata .content]

ID	Description	Category	Edge Count	Node Count
1	Angiotensin_II-stimulated_signaling_through_G_proteins_and_beta-arrestin	Cellular Processes	88	12
2	Apoptosis signaling pathway	Cellular Processes	72	29
3	Axon guidance mediated by netrin	Cellular Processes	46	9
4	Axon guidance mediated by semaphorins	Cellular Processes	32	14
5	Axon guidance mediated by Slit/Robo	Cellular Processes	34	13
6	Beta1 adrenergic receptor signaling pathway	Cellular Processes	30	16
7	Beta2 adrenergic receptor signaling pathway	Cellular Processes	30	16
8	Beta3 adrenergic receptor signaling pathway	Cellular Processes	30	16
9	Cadherin signaling pathway	Cellular Processes	2370	133
10	Cortocotropin releasing factor receptor signaling pathway	Cellular Processes	94	18
11	Cytoskeletal regulation by Rho GTPase	Cellular Processes	68	20
12	EGF receptor signaling pathway	Cellular Processes	1142	38
13	Endogenous_cannabinoid_signaling	Cellular Processes	188	25
14	FAS signaling pathway	Cellular Processes	22	10
15	FGF signaling pathway	Cellular Processes	630	28
16	GABA-B_receptor_II_signaling	Cellular Processes	124	13
17	Hedgehog signaling pathway	Cellular Processes	37	10
18	Heterotrimeric G-protein signaling pathway-Gi alpha and Gs alpha mediated pathway	Cellular Processes	1432	83
19	Heterotrimeric G-protein signaling pathway-Gq alpha and Go alpha mediated pathway	Cellular Processes	720	45
20	Heterotrimeric G-protein signaling pathway-rod outer segment phototransduction	Cellular Processes	78	16
21	Histamine H1 receptor mediated signaling pathway	Cellular Processes	30	16
22	Histamine H2 receptor mediated signaling pathway	Cellular Processes	30	16
23	Integrin signalling pathway	Cellular Processes	8753	121
24	PNAT	Cellular Processes	242	24
25	Synaptic_vesicle_trafficking	Cellular Processes	278	20
26	Inflammation mediated by chemokine and cytokine signaling pathway	Enviromental Information Processing	2206	83
27	Insulin/IGF pathway-mitogen activated protein kinase kinase/MAP kinase cascade	Enviromental Information Processing	39	9
28	Insulin/IGF pathway-protein kinase B signaling cascade	Enviromental Information Processing	41	9
29	JAK/STAT signaling pathway	Enviromental Information Processing	12	7
30	Nicotine pharmacodynamics pathway	Enviromental Information Processing	78	19
31	Nicotinic acetylcholine receptor signaling pathway	Enviromental Information Processing	698	52
32	Notch signaling pathway	Enviromental Information Processing	78	12
33	Opioid proenkephalin pathway	Enviromental Information Processing	106	20
34	Opioid proopiomelanocortin pathway	Enviromental Information Processing	70	19
35	Oxytocin receptor mediated signaling pathway	Enviromental Information Processing	30	16
36	p53 pathway	Enviromental Information Processing	28	25
37	P53 pathway feedback loops 1	Enviromental Information Processing	18	6
38	p53 pathway feedback loops 2	Enviromental Information Processing	29	16
39	PI3 kinase pathway	Enviromental Information Processing	182	28
40	TGF-beta signaling pathway	Enviromental Information Processing	130	23
41	Wnt signaling pathway	Enviromental Information Processing	2402	216
42	DNA replication	Genetic Information Processing	20	5
43	General transcription by RNA polymerase I	Genetic Information Processing	90	12
44	General transcription regulation	Genetic Information Processing	734	33
45	mRNA splicing	Genetic Information Processing	13	4
46	Transcription regulation by bZIP transcription factor	Genetic Information Processing	892	36
47	5HT1 type receptor mediated signaling pathway	Organismal Systems	170	22
48	5HT2 type receptor mediated signaling pathway	Organismal Systems	164	21
49	Activinbetasignaling_pathway	Organismal Systems	13	10
50	Alpha adrenergic receptor signaling pathway	Organismal Systems	90	18
51	Alzheimer disease-amyloid secretase pathway	Organismal Systems	42	16
52	Alzheimer disease-presenilin pathway	Organismal Systems	573	71
53	Angiogenesis	Organismal Systems	290	71
54	B cell activation	Organismal Systems	122	39
55	Blood coagulation	Organismal Systems	74	31
56	Circadian clock system	Organismal Systems	32	9
57	Enkephalin release	Organismal Systems	74	27
58	Huntington disease	Organismal Systems	605	57
59	Interferon-gamma signaling pathway	Organismal Systems	31	6
60	Interleukin signaling pathway	Organismal Systems	822	39
61	Ionotropic glutamate receptor pathway	Organismal Systems	48	19
62	Metabotropic glutamate receptor group III pathway	Organismal Systems	120	19
63	Metabotropic glutamate receptor group II pathway	Organismal Systems	68	19
64	Metabotropic glutamate receptor group I pathway	Organismal Systems	98	18
65	Muscarinic acetylcholine receptor 1 and 3 signaling pathway	Organismal Systems	60	17
66	Muscarinic acetylcholine receptor 2 and 4 signaling pathway	Organismal Systems	60	17
67	Parkinson disease	Organismal Systems	56	25
68	PDGF signaling pathway	Organismal Systems	14	7
69	Plasminogen activating cascade	Organismal Systems	34	12
70	T cell activation	Organismal Systems	154	31
71	Thyrotropin-releasing hormone receptor signaling pathway	Organismal Systems	186	21
72	Toll receptor signaling pathway	Organismal Systems	37	22
