# Supplementary material for: NFPscanner: a webtool for knowledge-based deciphering of biomedical networks
Source: BMC Bioinformatics. 2017 May 18;18:262. doi: 10.1186/s12859-017-1673-1 (PMC5437514; doi:10.1186/s12859-017-1673-1)
Supplement: Supplementary file 2 — Additional information about 49 sets of reference pathways in the NFPscanner resource list, including pathway names, edge counts, and node counts. (ZIP 44 kb) [file 12859_2017_1673_MOESM2_ESM.zip › reactome_CP_refnet.rdata .content]

ID	Description	Category	Edge Count	Node Count
1	Meiosis	Cellular Processes	6449	116
2	Chromosome Maintenance	Cellular Processes	4200	98
3	Cell Cycle, Mitotic	Cellular Processes	26562	477
4	Cell Cycle Checkpoints	Cellular Processes	3259	118
5	Signal regulatory protein (SIRP) family interactions	Cellular Processes	36	13
6	Nephrin interactions	Cellular Processes	115	22
7	DSCAM interactions	Cellular Processes	29	10
8	Cell junction organization	Cellular Processes	308	63
9	Chromatin modifying enzymes	Cellular Processes	8778	217
10	Transcriptional regulation of white adipocyte differentiation	Cellular Processes	2071	78
11	Transcriptional regulation of pluripotent stem cells	Cellular Processes	129	21
12	Signaling by NODAL	Cellular Processes	115	19
13	Regulation of beta-cell development	Cellular Processes	36	32
14	Myogenesis	Cellular Processes	344	30
15	Axon guidance	Cellular Processes	3970	324
16	Non-integrin membrane-ECM interactions	Cellular Processes	183	40
17	Laminin interactions	Cellular Processes	242	23
18	Integrin cell surface interactions	Cellular Processes	323	66
19	Elastic fibre formation	Cellular Processes	162	35
20	ECM proteoglycans	Cellular Processes	192	52
21	Degradation of the extracellular matrix	Cellular Processes	247	83
22	Collagen formation	Cellular Processes	912	86
23	Mitochondrial biogenesis	Cellular Processes	259	54
