# Supplementary material for: NFPscanner: a webtool for knowledge-based deciphering of biomedical networks
Source: BMC Bioinformatics. 2017 May 18;18:262. doi: 10.1186/s12859-017-1673-1 (PMC5437514; doi:10.1186/s12859-017-1673-1)
Supplement: Supplementary file 2 — Additional information about 49 sets of reference pathways in the NFPscanner resource list, including pathway names, edge counts, and node counts. (ZIP 44 kb) [file 12859_2017_1673_MOESM2_ESM.zip › reactome_EIP_refnet.rdata .content]

ID	Description	Category	Edge Count	Node Count
1	Detoxification of Reactive Oxygen Species	Enviromental Information Processing	39	25
2	Cellular Senescence	Enviromental Information Processing	8807	188
3	Cellular response to hypoxia	Enviromental Information Processing	215	25
4	Cellular response to heat stress	Enviromental Information Processing	154	38
5	BMAL1:CLOCK,NPAS2 activates circadian gene expression	Enviromental Information Processing	154	36
6	Apoptosis	Enviromental Information Processing	2400	148
