# Supplementary material for: NFPscanner: a webtool for knowledge-based deciphering of biomedical networks
Source: BMC Bioinformatics. 2017 May 18;18:262. doi: 10.1186/s12859-017-1673-1 (PMC5437514; doi:10.1186/s12859-017-1673-1)
Supplement: Supplementary file 2 — Additional information about 49 sets of reference pathways in the NFPscanner resource list, including pathway names, edge counts, and node counts. (ZIP 44 kb) [file 12859_2017_1673_MOESM2_ESM.zip › reactome_GIP_refnet.rdata .content]

ID	Description	Category	Edge Count	Node Count
1	Nucleotide Excision Repair	Genetic Information Processing	754	49
2	Base Excision Repair	Genetic Information Processing	42	11
3	Synthesis of DNA	Genetic Information Processing	2828	95
4	Regulation of DNA replication	Genetic Information Processing	2558	75
5	M/G1 Transition	Genetic Information Processing	2829	82
6	tRNA Aminoacylation	Genetic Information Processing	155	42
7	Translation	Genetic Information Processing	13543	145
8	RNA Polymerase I, RNA Polymerase III, and Mitochondrial Transcription	Genetic Information Processing	5259	145
9	RNA Polymerase II Transcription	Genetic Information Processing	4397	106
10	Regulation of mRNA stability by proteins that bind AU-rich elements	Genetic Information Processing	2309	87
11	Processing of Capped Intronless Pre-mRNA	Genetic Information Processing	290	23
12	Processing of Capped Intron-Containing Pre-mRNA	Genetic Information Processing	14643	145
13	Nonsense-Mediated Decay (NMD)	Genetic Information Processing	11321	107
14	mRNA Capping	Genetic Information Processing	758	29
15	Generic Transcription Pathway	Genetic Information Processing	1754	466
16	Epigenetic regulation of gene expression	Genetic Information Processing	6353	117
17	Deadenylation-dependent mRNA decay	Genetic Information Processing	532	48
18	Unfolded Protein Response (UPR)	Genetic Information Processing	252	79
19	Protein folding	Genetic Information Processing	1004	55
20	Post-translational protein modification	Genetic Information Processing	1158	250
21	Peptide hormone metabolism	Genetic Information Processing	216	82
22	Mitochondrial protein import	Genetic Information Processing	629	52
