# Supplementary material for: NFPscanner: a webtool for knowledge-based deciphering of biomedical networks
Source: BMC Bioinformatics. 2017 May 18;18:262. doi: 10.1186/s12859-017-1673-1 (PMC5437514; doi:10.1186/s12859-017-1673-1)
Supplement: Supplementary file 2 — Additional information about 49 sets of reference pathways in the NFPscanner resource list, including pathway names, edge counts, and node counts. (ZIP 44 kb) [file 12859_2017_1673_MOESM2_ESM.zip › reactome_M_refnet.rdata .content]

ID	Description	Category	Edge Count	Node Count
1	The citric acid (TCA) cycle and respiratory electron transport	Metabolism	3382	145
2	Reversible hydration of carbon dioxide	Metabolism	42	12
3	O2/CO2 exchange in erythrocytes	Metabolism	12	7
4	Mitochondrial iron-sulfur cluster biogenesis	Metabolism	28	6
5	Metabolism of vitamins and cofactors	Metabolism	110	80
6	Metabolism of nitric oxide	Metabolism	73	19
7	Metabolism of lipids and lipoproteins	Metabolism	6001	550
8	Integration of energy metabolism	Metabolism	820	99
9	Inositol phosphate metabolism	Metabolism	346	46
10	Cytosolic iron-sulfur cluster assembly	Metabolism	22	9
11	Biological oxidations	Metabolism	1122	147
12	Abacavir transport and metabolism	Metabolism	18	10
