# Supplementary material for: NFPscanner: a webtool for knowledge-based deciphering of biomedical networks
Source: BMC Bioinformatics. 2017 May 18;18:262. doi: 10.1186/s12859-017-1673-1 (PMC5437514; doi:10.1186/s12859-017-1673-1)
Supplement: Supplementary file 2 — Additional information about 49 sets of reference pathways in the NFPscanner resource list, including pathway names, edge counts, and node counts. (ZIP 44 kb) [file 12859_2017_1673_MOESM2_ESM.zip › reactome_refnet108.rdata .content]

ID	Description	Category	Edge Count	Node Count
1	Meiosis	Cellular Processes	6449	116
2	Chromosome Maintenance	Cellular Processes	4200	98
3	Cell Cycle, Mitotic	Cellular Processes	26562	477
4	Cell Cycle Checkpoints	Cellular Processes	3259	118
5	Signal regulatory protein (SIRP) family interactions	Cellular Processes	36	13
6	Nephrin interactions	Cellular Processes	115	22
7	DSCAM interactions	Cellular Processes	29	10
8	Cell junction organization	Cellular Processes	308	63
9	Chromatin modifying enzymes	Cellular Processes	8778	217
10	Transcriptional regulation of white adipocyte differentiation	Cellular Processes	2071	78
11	Transcriptional regulation of pluripotent stem cells	Cellular Processes	129	21
12	Signaling by NODAL	Cellular Processes	115	19
13	Regulation of beta-cell development	Cellular Processes	36	32
14	Myogenesis	Cellular Processes	344	30
15	Axon guidance	Cellular Processes	3970	324
16	Non-integrin membrane-ECM interactions	Cellular Processes	183	40
17	Laminin interactions	Cellular Processes	242	23
18	Integrin cell surface interactions	Cellular Processes	323	66
19	Elastic fibre formation	Cellular Processes	162	35
20	ECM proteoglycans	Cellular Processes	192	52
21	Degradation of the extracellular matrix	Cellular Processes	247	83
22	Collagen formation	Cellular Processes	912	86
23	Mitochondrial biogenesis	Cellular Processes	259	54
24	Detoxification of Reactive Oxygen Species	Enviromental Information Processing	39	25
25	Cellular Senescence	Enviromental Information Processing	8807	188
26	Cellular response to hypoxia	Enviromental Information Processing	215	25
27	Cellular response to heat stress	Enviromental Information Processing	154	38
28	BMAL1:CLOCK,NPAS2 activates circadian gene expression	Enviromental Information Processing	154	36
29	Apoptosis	Enviromental Information Processing	2400	148
30	Nucleotide Excision Repair	Genetic Information Processing	754	49
31	Base Excision Repair	Genetic Information Processing	42	11
32	Synthesis of DNA	Genetic Information Processing	2828	95
33	Regulation of DNA replication	Genetic Information Processing	2558	75
34	M/G1 Transition	Genetic Information Processing	2829	82
35	tRNA Aminoacylation	Genetic Information Processing	155	42
36	Translation	Genetic Information Processing	13543	145
37	RNA Polymerase I, RNA Polymerase III, and Mitochondrial Transcription	Genetic Information Processing	5259	145
38	RNA Polymerase II Transcription	Genetic Information Processing	4397	106
39	Regulation of mRNA stability by proteins that bind AU-rich elements	Genetic Information Processing	2309	87
40	Processing of Capped Intronless Pre-mRNA	Genetic Information Processing	290	23
41	Processing of Capped Intron-Containing Pre-mRNA	Genetic Information Processing	14643	145
42	Nonsense-Mediated Decay (NMD)	Genetic Information Processing	11321	107
43	mRNA Capping	Genetic Information Processing	758	29
44	Generic Transcription Pathway	Genetic Information Processing	1754	466
45	Epigenetic regulation of gene expression	Genetic Information Processing	6353	117
46	Deadenylation-dependent mRNA decay	Genetic Information Processing	532	48
47	Unfolded Protein Response (UPR)	Genetic Information Processing	252	79
48	Protein folding	Genetic Information Processing	1004	55
49	Post-translational protein modification	Genetic Information Processing	1158	250
50	Peptide hormone metabolism	Genetic Information Processing	216	82
51	Mitochondrial protein import	Genetic Information Processing	629	52
52	The citric acid (TCA) cycle and respiratory electron transport	Metabolism	3382	145
53	Reversible hydration of carbon dioxide	Metabolism	42	12
54	O2/CO2 exchange in erythrocytes	Metabolism	12	7
55	Mitochondrial iron-sulfur cluster biogenesis	Metabolism	28	6
56	Metabolism of vitamins and cofactors	Metabolism	110	80
57	Metabolism of nitric oxide	Metabolism	73	19
58	Metabolism of lipids and lipoproteins	Metabolism	6001	550
59	Integration of energy metabolism	Metabolism	820	99
60	Inositol phosphate metabolism	Metabolism	346	46
61	Cytosolic iron-sulfur cluster assembly	Metabolism	22	9
62	Biological oxidations	Metabolism	1122	147
63	Abacavir transport and metabolism	Metabolism	18	10
64	Platelet homeostasis	Organismal Systems	495	78
65	Platelet Adhesion to exposed collagen	Organismal Systems	38	13
66	Platelet activation, signaling and aggregation	Organismal Systems	1351	125
67	Formation of Fibrin Clot (Clotting Cascade)	Organismal Systems	124	32
68	Factors involved in megakaryocyte development and platelet production	Organismal Systems	398	120
69	Dissolution of Fibrin Clot	Organismal Systems	46	13
70	Cell surface interactions at the vascular wall	Organismal Systems	250	94
71	Innate Immune System	Organismal Systems	5894	536
72	Cytokine Signaling in Immune system	Organismal Systems	3371	286
73	Adaptive Immune System	Organismal Systems	17449	595
74	Striated Muscle Contraction	Organismal Systems	878	31
75	Smooth Muscle Contraction	Organismal Systems	376	24
76	Transmission across Chemical Synapses	Organismal Systems	2137	198
77	Fertilization	Organismal Systems	123	23
78	Visual phototransduction	Signal Transduction	532	86
79	Signaling by Wnt	Signal Transduction	9809	314
80	Signaling by VEGF	Signal Transduction	761	112
81	Signaling by Type 1 Insulin-like Growth Factor 1 Receptor (IGF1R)	Signal Transduction	866	93
82	Signaling by TGF-beta Receptor Complex	Signal Transduction	721	71
83	Signaling by SCF-KIT	Signal Transduction	1331	142
84	Signaling by Rho GTPases	Signal Transduction	1926	120
85	Signaling by PDGF	Signal Transduction	1419	181
86	Signaling by NOTCH	Signal Transduction	1143	110
87	Signaling by Leptin	Signal Transduction	133	26
88	Signaling by Insulin receptor	Signal Transduction	1407	117
89	Signaling by Hippo	Signal Transduction	68	20
90	Signaling by Hedgehog	Signal Transduction	2353	64
91	Signaling by GPCR	Signal Transduction	19993	1003
92	Signaling by FGFR	Signal Transduction	2133	159
93	Signaling by ERBB4	Signal Transduction	1440	153
94	Signaling by ERBB2	Signal Transduction	1454	160
95	Signaling by EGFR	Signal Transduction	1667	176
96	Signaling by BMP	Signal Transduction	182	23
97	Signaling by Activin	Signal Transduction	61	13
98	PIP3 activates AKT signaling	Signal Transduction	946	98
99	Integrin alphaIIb beta3 signaling	Signal Transduction	336	27
100	DAG and IP3 signaling	Signal Transduction	118	30
101	Potassium Channels	Transport Processes	684	79
102	SLC-mediated transmembrane transport	Transport Processes	2792	222
103	Iron uptake and transport	Transport Processes	558	38
104	Ion channel transport	Transport Processes	2902	163
105	Aquaporin-mediated transport	Transport Processes	297	44
106	ABC-family proteins mediated transport	Transport Processes	82	15
107	Membrane Trafficking	Transport Processes	2630	172
108	Binding and Uptake of Ligands by Scavenger Receptors	Transport Processes	109	39
