# Supplementary material for: NFPscanner: a webtool for knowledge-based deciphering of biomedical networks
Source: BMC Bioinformatics. 2017 May 18;18:262. doi: 10.1186/s12859-017-1673-1 (PMC5437514; doi:10.1186/s12859-017-1673-1)
Supplement: Supplementary file 2 — Additional information about 49 sets of reference pathways in the NFPscanner resource list, including pathway names, edge counts, and node counts. (ZIP 44 kb) [file 12859_2017_1673_MOESM2_ESM.zip › reactome_ST_refnet.rdata .content]

ID	Description	Category	Edge Count	Node Count
1	Visual phototransduction	Signal Transduction	532	86
2	Signaling by Wnt	Signal Transduction	9809	314
3	Signaling by VEGF	Signal Transduction	761	112
4	Signaling by Type 1 Insulin-like Growth Factor 1 Receptor (IGF1R)	Signal Transduction	866	93
5	Signaling by TGF-beta Receptor Complex	Signal Transduction	721	71
6	Signaling by SCF-KIT	Signal Transduction	1331	142
7	Signaling by Rho GTPases	Signal Transduction	1926	120
8	Signaling by PDGF	Signal Transduction	1419	181
9	Signaling by NOTCH	Signal Transduction	1143	110
10	Signaling by Leptin	Signal Transduction	133	26
11	Signaling by Insulin receptor	Signal Transduction	1407	117
12	Signaling by Hippo	Signal Transduction	68	20
13	Signaling by Hedgehog	Signal Transduction	2353	64
14	Signaling by GPCR	Signal Transduction	19993	1003
15	Signaling by FGFR	Signal Transduction	2133	159
16	Signaling by ERBB4	Signal Transduction	1440	153
17	Signaling by ERBB2	Signal Transduction	1454	160
18	Signaling by EGFR	Signal Transduction	1667	176
19	Signaling by BMP	Signal Transduction	182	23
20	Signaling by Activin	Signal Transduction	61	13
21	PIP3 activates AKT signaling	Signal Transduction	946	98
22	Integrin alphaIIb beta3 signaling	Signal Transduction	336	27
23	DAG and IP3 signaling	Signal Transduction	118	30
