# Supplementary material for: NFPscanner: a webtool for knowledge-based deciphering of biomedical networks
Source: BMC Bioinformatics. 2017 May 18;18:262. doi: 10.1186/s12859-017-1673-1 (PMC5437514; doi:10.1186/s12859-017-1673-1)
Supplement: Supplementary file 2 — Additional information about 49 sets of reference pathways in the NFPscanner resource list, including pathway names, edge counts, and node counts. (ZIP 44 kb) [file 12859_2017_1673_MOESM2_ESM.zip › reactome_TP_refnet.rdata .content]

ID	Description	Category	Edge Count	Node Count
1	Potassium Channels	Transport Processes	684	79
2	SLC-mediated transmembrane transport	Transport Processes	2792	222
3	Iron uptake and transport	Transport Processes	558	38
4	Ion channel transport	Transport Processes	2902	163
5	Aquaporin-mediated transport	Transport Processes	297	44
6	ABC-family proteins mediated transport	Transport Processes	82	15
7	Membrane Trafficking	Transport Processes	2630	172
8	Binding and Uptake of Ligands by Scavenger Receptors	Transport Processes	109	39
