# Supplementary material for: NFPscanner: a webtool for knowledge-based deciphering of biomedical networks
Source: BMC Bioinformatics. 2017 May 18;18:262. doi: 10.1186/s12859-017-1673-1 (PMC5437514; doi:10.1186/s12859-017-1673-1)
Supplement: Supplementary file 2 — Additional information about 49 sets of reference pathways in the NFPscanner resource list, including pathway names, edge counts, and node counts. (ZIP 44 kb) [file 12859_2017_1673_MOESM2_ESM.zip › spike_CC_refnet.rdata .content]

ID	Description	Category	Edge Count	Node Count
1	G1.S	Cell Cycle	944	455
2	G2.M	Cell Cycle	1054	490
3	GJB2	Cell Cycle	1102	511
4	mapk	Cell Cycle	1292	596
5	NFkB	Cell Cycle	1443	650
6	p53	Cell Cycle	1529	681
7	RAS.signaling	Cell Cycle	1724	745
8	TLR_signaling	Cell Cycle	2207	880
9	WNT.signaling	Cell Cycle	2140	836
