# Supplementary material for: NFPscanner: a webtool for knowledge-based deciphering of biomedical networks
Source: BMC Bioinformatics. 2017 May 18;18:262. doi: 10.1186/s12859-017-1673-1 (PMC5437514; doi:10.1186/s12859-017-1673-1)
Supplement: Supplementary file 2 — Additional information about 49 sets of reference pathways in the NFPscanner resource list, including pathway names, edge counts, and node counts. (ZIP 44 kb) [file 12859_2017_1673_MOESM2_ESM.zip › spike_DDR_refnet.rdata .content]

ID	Description	Category	Edge Count	Node Count
1	ATM	DNA Damage Response	460	272
2	Base_Excision_Repair	DNA Damage Response	662	336
3	DDR_and_Chromatin_Remodeling	DNA Damage Response	829	418
4	DNA_damage_induced_G1.S_checkpoint	DNA Damage Response	853	427
5	DSB	DNA Damage Response	944	455
6	Mismatch_repair	DNA Damage Response	1327	602
7	Nucleotide_excision_repair	DNA Damage Response	1517	674
8	Repair.of.Interstrand.Crosslinks	DNA Damage Response	1627	706
