# Supplementary material for: NFPscanner: a webtool for knowledge-based deciphering of biomedical networks
Source: BMC Bioinformatics. 2017 May 18;18:262. doi: 10.1186/s12859-017-1673-1 (PMC5437514; doi:10.1186/s12859-017-1673-1)
Supplement: Supplementary file 2 — Additional information about 49 sets of reference pathways in the NFPscanner resource list, including pathway names, edge counts, and node counts. (ZIP 44 kb) [file 12859_2017_1673_MOESM2_ESM.zip › spike_HRP_refnet.rdata .content]

ID	Description	Category	Edge Count	Node Count
1	Hearing_and_Vision	Hearing Related Pathways	1254	575
2	Hearing.related.SIX1.Interactions	Hearing Related Pathways	1119	519
3	MYO3A_small	Hearing Related Pathways	1406	632
4	MYO7A.Interactions.In.The.Ear	Hearing Related Pathways	1417	638
5	NOTCH1.Sinaling.In.The.Ear	Hearing Related Pathways	1453	657
