# Supplementary material for: NFPscanner: a webtool for knowledge-based deciphering of biomedical networks
Source: BMC Bioinformatics. 2017 May 18;18:262. doi: 10.1186/s12859-017-1673-1 (PMC5437514; doi:10.1186/s12859-017-1673-1)
Supplement: Supplementary file 2 — Additional information about 49 sets of reference pathways in the NFPscanner resource list, including pathway names, edge counts, and node counts. (ZIP 44 kb) [file 12859_2017_1673_MOESM2_ESM.zip › spike_PCD_refnet.rdata .content]

ID	Description	Category	Edge Count	Node Count
1	Apoptosis	Programmed Cell Death	158	74
2	Apoptosis_anti_apoptosis	Programmed Cell Death	282	131
3	Apoptosis_In_The_Ear	Programmed Cell Death	353	189
4	autophagy	Programmed Cell Death	584	308
5	Caspases_Cascade	Programmed Cell Death	707	360
6	DAPk_family	Programmed Cell Death	735	380
