# Supplementary material for: NFPscanner: a webtool for knowledge-based deciphering of biomedical networks
Source: BMC Bioinformatics. 2017 May 18;18:262. doi: 10.1186/s12859-017-1673-1 (PMC5437514; doi:10.1186/s12859-017-1673-1)
Supplement: Supplementary file 2 — Additional information about 49 sets of reference pathways in the NFPscanner resource list, including pathway names, edge counts, and node counts. (ZIP 44 kb) [file 12859_2017_1673_MOESM2_ESM.zip › spike_refnet28.rdata .content]

ID	Description	Category	Edge Count	Node Count
1	G1.S	Cell Cycle	944	455
2	G2.M	Cell Cycle	1054	490
3	GJB2	Cell Cycle	1102	511
4	mapk	Cell Cycle	1292	596
5	NFkB	Cell Cycle	1443	650
6	p53	Cell Cycle	1529	681
7	RAS.signaling	Cell Cycle	1724	745
8	TLR_signaling	Cell Cycle	2207	880
9	WNT.signaling	Cell Cycle	2140	836
10	ATM	DNA Damage Response	460	272
11	Base_Excision_Repair	DNA Damage Response	662	336
12	DDR_and_Chromatin_Remodeling	DNA Damage Response	829	418
13	DNA_damage_induced_G1.S_checkpoint	DNA Damage Response	853	427
14	DSB	DNA Damage Response	944	455
15	Mismatch_repair	DNA Damage Response	1327	602
16	Nucleotide_excision_repair	DNA Damage Response	1517	674
17	Repair.of.Interstrand.Crosslinks	DNA Damage Response	1627	706
18	Hearing_and_Vision	Hearing Related Pathways	1254	575
19	Hearing.related.SIX1.Interactions	Hearing Related Pathways	1119	519
20	MYO3A_small	Hearing Related Pathways	1406	632
21	MYO7A.Interactions.In.The.Ear	Hearing Related Pathways	1417	638
22	NOTCH1.Sinaling.In.The.Ear	Hearing Related Pathways	1453	657
23	Apoptosis	Programmed Cell Death	158	74
24	Apoptosis_anti_apoptosis	Programmed Cell Death	282	131
25	Apoptosis_In_The_Ear	Programmed Cell Death	353	189
26	autophagy	Programmed Cell Death	584	308
27	Caspases_Cascade	Programmed Cell Death	707	360
28	DAPk_family	Programmed Cell Death	735	380
