# Supplementary material for: NFPscanner: a webtool for knowledge-based deciphering of biomedical networks
Source: BMC Bioinformatics. 2017 May 18;18:262. doi: 10.1186/s12859-017-1673-1 (PMC5437514; doi:10.1186/s12859-017-1673-1)
Supplement: Supplementary file 3 — Performance of algorithm and parameter combinations on the same input data set. Table S2. AUC value of networks fingerprint results for 73 KEGG diseases datasets. Figure S1. Average ROC curves derived from Table S2. Table S3. Fingerprints data file in Case Studies. (ZIP 95 kb) [file 12859_2017_1673_MOESM3_ESM.zip › Supplemental File 3/Table S1. Performance of algorithm and parameter combinations.xlsx]

## Sheet: Sheet1
	Table S1. Performance of algorithm and parameter combinations
	Reference set		KEGG signalinlg pathways - All (108 basic pathways)
	Similarity measures		Gene Ontology		Sequences
	Permutation cycles		10	100	10	100
	execuation time on Algorithm (hours)	APCLUSTER	0.121579	1.33639	0.142918	1.58237
		ISORANK	0.542788	7.11775	2.51497	31.3934
		GHOST	12.9093	123.053	13.0539	125.439
		SPINAL	23.2277	208.169	1.5907	13.6269
