# Supplementary material for: NFPscanner: a webtool for knowledge-based deciphering of biomedical networks
Source: BMC Bioinformatics. 2017 May 18;18:262. doi: 10.1186/s12859-017-1673-1 (PMC5437514; doi:10.1186/s12859-017-1673-1)
Supplement: Supplementary file 3 — Performance of algorithm and parameter combinations on the same input data set. Table S2. AUC value of networks fingerprint results for 73 KEGG diseases datasets. Figure S1. Average ROC curves derived from Table S2. Table S3. Fingerprints data file in Case Studies. (ZIP 95 kb) [file 12859_2017_1673_MOESM3_ESM.zip › Supplemental File 3/Table S2. kegg_diseases_AUC.xls]

## Sheet: my_data_AUC_v1
disease_hsaID	name	Number of enriched pathways	AUC
hsa05200	Pathways in cancer	35	0.839922
hsa05230	Central carbon metabolism in cancer	24	0.939484
hsa05231	Choline metabolism in cancer	32	0.915296
hsa05202	Transcriptional misregulation in cancer	1	0.738318
hsa05206	MicroRNAs in cancer	17	0.91532
hsa05205	Proteoglycans in cancer	34	0.855326
hsa05203	Viral carcinogenesis	17	0.943762
hsa05210	Colorectal cancer	24	0.933532
hsa05212	Pancreatic cancer	21	0.933224
hsa05214	Glioma	31	0.901969
hsa05216	Thyroid cancer	12	0.755208
hsa05221	Acute myeloid leukemia	29	0.955914
hsa05220	Chronic myeloid leukemia	27	0.946959
hsa05217	Basal cell carcinoma	6	0.934641
hsa05218	Melanoma	29	0.89175
hsa05211	Renal cell carcinoma	32	0.909951
hsa05219	Bladder cancer	12	0.824653
hsa05215	Prostate cancer	28	0.940625
hsa05213	Endometrial cancer	25	0.873735
hsa05222	Small cell lung cancer	21	0.918446
hsa05223	Non-small cell lung cancer	27	0.928669
hsa05310	Asthma	5	0.823301
hsa05322	Systemic lupus erythematosus	5	0.858252
hsa05323	Rheumatoid arthritis	12	0.828993
hsa05320	Autoimmune thyroid disease	11	0.918463
hsa05321	Inflammatory bowel disease (IBD)	10	0.913265
hsa05330	Allograft rejection	6	0.901961
hsa05332	Graft-versus-host disease	5	0.914563
hsa05340	Primary immunodeficiency	6	0.862745
hsa05010	Alzheimer's disease	17	0.873303
hsa05012	Parkinson's disease	2	0.981132
hsa05014	Amyotrophic lateral sclerosis (ALS)	13	0.880972
hsa05016	Huntington's disease	9	0.970819
hsa05020	Prion diseases	1	0.196262
hsa05030	Cocaine addiction	21	0.928298
hsa05031	Amphetamine addiction	26	0.921201
hsa05032	Morphine addiction	36	0.94483
hsa05033	Nicotine addiction	14	0.899696
hsa05034	Alcoholism	29	0.919249
hsa05410	Hypertrophic cardiomyopathy (HCM)	11	0.770384
hsa05412	Arrhythmogenic right ventricular cardiomyopathy (ARVC)	12	0.827257
hsa05414	Dilated cardiomyopathy	33	0.90303
hsa05416	Viral myocarditis	5	0.846602
hsa04930	Type II diabetes mellitus	25	0.857831
hsa04940	Type I diabetes mellitus	5	0.949515
hsa04950	Maturity onset diabetes of the young	2	0.599057
hsa04932	Non-alcoholic fatty liver disease (NAFLD)	18	0.918519
hsa04931	Insulin resistance	28	0.903125
hsa04933	AGE-RAGE signaling pathway in diabetic complications	28	0.912054
hsa05110	Vibrio cholerae infection	13	0.892308
hsa05120	Epithelial cell signaling in Helicobacter pylori infection	19	0.827321
hsa05130	Pathogenic Escherichia coli infection	9	0.859708
hsa05132	Salmonella infection	17	0.915966
hsa05131	Shigellosis	20	0.889773
hsa05133	Pertussis	15	0.878136
hsa05134	Legionellosis	8	0.92375
hsa05150	Staphylococcus aureus infection	5	0.963107
hsa05152	Tuberculosis	21	0.909688
hsa05100	Bacterial invasion of epithelial cells	21	0.886152
hsa05166	HTLV-I infection	18	0.711728
hsa05162	Measles	20	0.952273
hsa05164	Influenza A	24	0.940476
hsa05161	Hepatitis B	24	0.921131
hsa05160	Hepatitis C	27	0.928669
hsa05168	Herpes simplex infection	15	0.939785
hsa05169	Epstein-Barr virus infection	21	0.933224
hsa05146	Amoebiasis	11	0.861293
hsa05144	Malaria	10	0.856122
hsa05145	Toxoplasmosis	24	0.905754
hsa05140	Leishmaniasis	13	0.922267
hsa05142	Chagas disease (American trypanosomiasis)	26	0.932458
hsa05143	African trypanosomiasis	12	0.723958
		Average	0.879117
