# Supplementary material for: NFPscanner: a webtool for knowledge-based deciphering of biomedical networks
Source: BMC Bioinformatics. 2017 May 18;18:262. doi: 10.1186/s12859-017-1673-1 (PMC5437514; doi:10.1186/s12859-017-1673-1)
Supplement: Supplementary file 3 — Performance of algorithm and parameter combinations on the same input data set. Table S2. AUC value of networks fingerprint results for 73 KEGG diseases datasets. Figure S1. Average ROC curves derived from Table S2. Table S3. Fingerprints data file in Case Studies. (ZIP 95 kb) [file 12859_2017_1673_MOESM3_ESM.zip › Supplemental File 3/Table S3 fingerprints data in Case Studies.xlsx]

## Sheet: Sheet1
ID	Description	Category	Obesity	Neonatal Sepsis	Significant difference
27	cGMP-PKG signaling pathway	Environmental Information Processing	5.18034	1.57108	Yes
66	Regulation of lipolysis in adipocytes	Organismal Systems	4.64554	-0.81421	Yes
29	AMPK signaling pathway	Environmental Information Processing	4.50132	1.0608	Yes
26	cAMP signaling pathway	Environmental Information Processing	4.47634	-0.238138	Yes
67	Adipocytokine signaling pathway	Organismal Systems	4.35739	1.16932	Yes
64	Insulin signaling pathway	Organismal Systems	4.34975	-1.88741	Yes
68	PPAR signaling pathway	Organismal Systems	4.19629	1.28008	Yes
63	Insulin secretion	Organismal Systems	4.1067	1.12779	Yes
22	FoxO signaling pathway	Environmental Information Processing	4.00117	-0.593857	Yes
79	Aldosterone synthesis and secretion	Organismal Systems	3.39364	0.783996	Yes
93	Cholinergic synapse	Organismal Systems	3.29256	0.516056	Yes
74	Oxytocin signaling pathway	Organismal Systems	3.29085	-0.40088	Yes
21	HIF-1 signaling pathway	Environmental Information Processing	3.10257	2.38134	NO
76	Thyroid hormone signaling pathway	Organismal Systems	3.02896	1.10664	Yes
8	Ras signaling pathway	Environmental Information Processing	2.99277	-3.4376	Yes
9	Rap1 signaling pathway	Environmental Information Processing	2.93956	-0.350903	Yes
30	mTOR signaling pathway	Environmental Information Processing	2.92822	-1.88222	Yes
81	Adrenergic signaling in cardiomyocytes	Organismal Systems	2.86778	0.540752	Yes
65	Glucagon signaling pathway	Organismal Systems	2.84366	0.979082	Yes
70	Ovarian steroidogenesis	Organismal Systems	2.75523	-2.28866	Yes
94	Dopaminergic synapse	Organismal Systems	2.68049	-0.0250693	Yes
75	Thyroid hormone synthesis	Organismal Systems	2.63329	1.49575	Yes
78	Renin secretion	Organismal Systems	2.6305	-1.67897	Yes
71	Estrogen signaling pathway	Organismal Systems	2.6169	0.954871	Yes
82	Vascular smooth muscle contraction	Organismal Systems	2.49145	-3.4992	Yes
77	Melanogenesis	Organismal Systems	2.48509	-1.21148	Yes
23	Calcium signaling pathway	Environmental Information Processing	2.47515	-3.24003	Yes
73	Prolactin signaling pathway	Organismal Systems	2.41809	-0.974144	Yes
41	Apoptosis	Cellular Processes	2.39178	1.5447	Yes
25	Sphingolipid signaling pathway	Environmental Information Processing	2.33405	-0.389244	Yes
28	PI3K-Akt signaling pathway	Environmental Information Processing	2.2366	1.1836	Yes
96	Long-term potentiation	Organismal Systems	2.23512	-1.53299	Yes
72	Progesterone-mediated oocyte maturation	Organismal Systems	2.14173	0.417697	Yes
56	T cell receptor signaling pathway	Organismal Systems	2.09511	1.2833	Yes
50	Toll-like receptor signaling pathway	Organismal Systems	-0.134744	3.43756	Yes
106	Osteoclast differentiation	Organismal Systems	0.0824119	3.0828	Yes
57	B cell receptor signaling pathway	Organismal Systems	-0.196311	2.43914	Yes
19	NF-kappa B signaling pathway	Environmental Information Processing	-0.259907	2.34175	Yes
52	RIG-I-like receptor signaling pathway	Organismal Systems	-3.01846	2.34137	Yes
51	NOD-like receptor signaling pathway	Organismal Systems	-1.2048	1.97277	NO
18	Jak-STAT signaling pathway	Environmental Information Processing	1.47731	1.31876	NO
88	Vasopressin-regulated water reabsorption	Organismal Systems	-2.22024	1.22461	NO
31	Neuroactive ligand-receptor interaction	Environmental Information Processing	0.566222	0.863367	NO
20	TNF signaling pathway	Environmental Information Processing	0.230069	0.824331	NO
85	Pancreatic secretion	Organismal Systems	-2.8184	0.741607	NO
40	Oocyte meiosis	Cellular Processes	0.583595	0.643643	NO
69	GnRH signaling pathway	Organismal Systems	1.79584	0.511603	NO
35	Endocytosis	Cellular Processes	-2.10054	0.385472	NO
89	Aldosterone-regulated sodium reabsorption	Organismal Systems	1.85369	0.332468	NO
43	Focal adhesion	Cellular Processes	1.76594	0.284915	NO
105	Axon guidance	Organismal Systems	-2.02256	0.273509	NO
95	Serotonergic synapse	Organismal Systems	0.126286	0.214366	NO
104	Dorso-ventral axis formation	Organismal Systems	-2.46108	0.102689	NO
36	Phagosome	Cellular Processes	-1.99456	0.0175688	NO
11	ErbB signaling pathway	Environmental Information Processing	1.87831	0.0049125	NO
61	Intestinal immune network for IgA production	Organismal Systems	-4.38611	-0.0831655	NO
107	Circadian rhythm	Organismal Systems	-1.66553	-0.0962641	NO
60	Leukocyte transendothelial migration	Organismal Systems	-3.09686	-0.170812	NO
86	Bile secretion	Organismal Systems	-0.617418	-0.242651	NO
54	Natural killer cell mediated cytotoxicity	Organismal Systems	-4.34099	-0.264433	NO
100	Neurotrophin signaling pathway	Organismal Systems	1.16647	-0.28813	NO
59	Fc gamma R-mediated phagocytosis	Organismal Systems	0.861824	-0.390241	NO
38	Regulation of actin cytoskeleton	Cellular Processes	-1.67536	-0.439778	NO
17	VEGF signaling pathway	Environmental Information Processing	1.65613	-0.458675	NO
47	Signaling pathways regulating pluripotency of stem cells	Cellular Processes	0.939486	-0.509936	NO
10	MAPK signaling pathway	Environmental Information Processing	1.60874	-0.930207	NO
62	Chemokine signaling pathway	Organismal Systems	1.88963	-0.93929	NO
44	Adherens junction	Cellular Processes	0.636268	-0.940732	NO
39	Cell cycle	Cellular Processes	-8.21552	-0.956786	NO
84	Gastric acid secretion	Organismal Systems	0.111043	-1.08883	NO
7	Fanconi anemia pathway	Genetic Information Processing	-12.3985	-1.22745	NO
32	Cytokine-cytokine receptor interaction	Environmental Information Processing	-1.14208	-1.26223	NO
53	Cytosolic DNA-sensing pathway	Organismal Systems	-7.33387	-1.26742	NO
90	Endocrine and other factor-regulated calcium reabsorption	Organismal Systems	-2.22424	-1.3208	NO
103	Inflammatory mediator regulation of TRP channels	Organismal Systems	1.90012	-1.35	NO
37	Regulation of autophagy	Cellular Processes	0.0821639	-1.37265	NO
58	Fc epsilon RI signaling pathway	Organismal Systems	0.815388	-1.39961	NO
15	TGF-beta signaling pathway	Environmental Information Processing	0.680182	-1.57089	NO
16	Hippo signaling pathway	Environmental Information Processing	-1.00027	-1.671	NO
13	Notch signaling pathway	Environmental Information Processing	-7.70521	-1.85359	NO
3	mRNA surveillance pathway	Genetic Information Processing	-8.98332	-1.87837	NO
42	p53 signaling pathway	Cellular Processes	-1.07563	-1.91899	NO
97	Long-term depression	Organismal Systems	1.24471	-1.96224	NO
87	Fat digestion and absorption	Organismal Systems	-0.190933	-2.34838	NO
108	Circadian entrainment	Organismal Systems	-0.417008	-2.3811	NO
55	Antigen processing and presentation	Organismal Systems	-5.4405	-2.47508	NO
12	Wnt signaling pathway	Environmental Information Processing	1.11127	-2.5473	NO
99	Synaptic vesicle cycle	Organismal Systems	-11.3766	-2.57383	NO
14	Hedgehog signaling pathway	Environmental Information Processing	-4.00048	-2.68803	NO
33	ECM-receptor interaction	Environmental Information Processing	-9.84338	-2.70142	NO
49	Platelet activation	Organismal Systems	0.392931	-2.78486	NO
91	Glutamatergic synapse	Organismal Systems	-2.94364	-2.94207	NO
46	Gap junction	Cellular Processes	0.117363	-3.33449	NO
48	Complement and coagulation cascades	Organismal Systems	-7.03417	-3.46025	NO
98	Retrograde endocannabinoid signaling	Organismal Systems	-1.30106	-3.48208	NO
83	Salivary secretion	Organismal Systems	1.20304	-3.74091	NO
92	GABAergic synapse	Organismal Systems	-2.76623	-3.7717	NO
45	Tight junction	Cellular Processes	-0.866436	-4.17464	NO
6	RNA degradation	Genetic Information Processing	-9.93715	-4.32418	NO
4	Protein processing in endoplasmic reticulum	Genetic Information Processing	-1.97538	-4.35681	NO
102	Taste transduction	Organismal Systems	-8.112	-4.50991	NO
80	Cardiac muscle contraction	Organismal Systems	-6.50356	-4.61976	NO
24	Phosphatidylinositol signaling system	Environmental Information Processing	-1.08408	-4.89787	NO
2	RNA transport	Genetic Information Processing	-16.1949	-5.19118	NO
5	SNARE interactions in vesicular transport	Genetic Information Processing	-9.33204	-7.16547	NO
34	Cell adhesion molecules (CAMs)	Environmental Information Processing	-14.169	-8.43864	NO
101	Olfactory transduction	Organismal Systems	-24.717	-11.8443	NO
1	Aminoacyl-tRNA biosynthesis	Genetic Information Processing	-31.8723	-17.3858	NO
